# Supplementary material for: New insights into the heterogeneity of Th17 subsets contributing to HIV-1 persistence during antiretroviral therapy
Source: Retrovirology. 2016 Aug 24;13(1):59. doi: 10.1186/s12977-016-0293-6 (PMC4995622; doi:10.1186/s12977-016-0293-6)
Supplement: Supplementary file 2 — 10.1186/s12977-016-0293-6 Genome-wide transcriptional profiling of the newly identified CCR6+DN and CCR6+DP subsets relative to the previously characterized Th17/CCR4+CCR6+ cells. See attached document. [file 12977_2016_293_MOESM2_ESM.xls]

## Sheet: analysis.output
Suppemental Table 1: Transcripts differentially expressed by CCR6+DP or Th17 vs. CCR6+DN cells
adjusted p-value <0,05
upregulated transcripts FC cut-off 1.3
downregulated transcripts FC cut-off 1.3
	Adjusted p-value		Fold change (FC)
SYMBOL	Th17 vs. CCR6+DN	CCR6+DP vs. CCR6+DN	Th17 vs. CCR6+DN	CCR6+DP vs. CCR6+DN	ProbeID
CXCR3	0.587916	1.27563e-05	-1.20708	4.43235	4390202
LMNA	0.0300614	3.62031e-05	2.20968	4.04122	6020424
RRS1	0.24156	0.000143904	1.56277	3.10131	4120437
CCL4L2	0.921087	0.0324599	1.10924	2.89536	2970575
OSM	0.691165	0.00292234	1.2395	2.84144	7560593
IL3	0.776613	0.00467654	1.187	2.78154	6040332
SDF2L1	0.148728	4.25626e-05	1.52146	2.77535	3120079
CTPS	0.373941	0.000601063	1.44485	2.7529	6370273
SRM	0.315837	0.000291911	1.45027	2.74309	5570088
CSF2	0.438156	0.00362736	1.46825	2.65059	2750196
FER1L3	0.214885	0.000199909	1.52461	2.60003	3170273
LMNA	0.0747373	1.67416e-05	1.51193	2.53333	2630768
CCDC86	0.435324	0.000234074	1.28121	2.51857	650300
BOP1	0.295255	0.000260655	1.42406	2.51324	1660435
CD70	0.642215	0.00235839	1.23365	2.50611	4220068
HNRNPAB	0.204573	0.00016831	1.49298	2.47387	1820398
PROK2	0.214885	0.000610774	1.6034	2.4689	1030463
GPATCH4	0.366572	0.000214066	1.3265	2.43514	1820544
ODC1	0.295255	0.000433981	1.44058	2.41663	4070017
ITGB7	0.0316167	0.000133628	1.74985	2.39336	3990379
IL9	0.567526	0.00237577	1.26554	2.38265	2120167
HNRNPAB	0.23629	0.000634067	1.53668	2.34517	3370487
HNRNPAB	0.270055	0.000168818	1.39159	2.33749	5810440
TGFBR3	0.000731473	3.13517e-05	2.10813	2.33301	3190379
HSPC111	0.587612	0.0019921	1.23914	2.32841	380370
DPH2	0.347196	0.000223403	1.32109	2.30157	6040112
PSME3	0.299009	0.000409983	1.40015	2.301	1450064
MSC	0.162012	0.00206041	1.76209	2.28511	7510377
EIF4G1	0.295263	0.000106077	1.3178	2.28405	3930189
NOL6	0.366851	0.000175576	1.28892	2.2794	3180706
HSPH1	0.244565	0.00103997	1.54065	2.27086	160598
PHB	0.327669	0.000461748	1.36126	2.24613	4280204
CCL1	0.288171	0.00155504	1.5078	2.2301	1030204
MB	0.0311511	5.79739e-05	1.59896	2.22845	4920561
PDCD2L	0.313398	0.000396663	1.36872	2.22787	4590424
NETO2	0.313583	0.00019047	1.3219	2.21311	1580161
SLC20A1	0.284731	0.000168818	1.34659	2.21239	6420731
SLC29A1	0.31153	0.000119419	1.2962	2.19998	5910424
KIAA1618	0.534795	0.00176491	1.2459	2.19273	7400743
ZMPSTE24	0.338574	0.000289238	1.31345	2.1787	5390543
SLC2A8	0.103387	4.81017e-05	1.44577	2.17594	5870326
LOC642233	0.272875	0.00554521	1.64869	2.17505	4200369
PPRC1	0.304798	9.98945e-05	1.28522	2.17248	7160100
RPP40	0.314049	0.000694544	1.37783	2.13568	160204
NOP2	0.31153	0.000223403	1.31641	2.12742	540221
PUS1	0.19764	0.000167794	1.40167	2.12616	60092
NOP16	0.4509	0.00226225	1.30722	2.12596	4780561
LOC727761	0.290892	0.000462024	1.37881	2.12582	6110470
CDC25A	0.575938	0.000654722	1.18206	2.11686	2480341
CCR4	0.000903386	1.8524e-05	1.81866	2.11119	7570154
PSMD1	0.295255	0.00121975	1.43145	2.11038	5090647
PTGES2	0.248863	0.000343118	1.3935	2.10862	6110161
SLC5A6	0.705694	0.00105004	1.13522	2.10651	5050040
IL9	0.730603	0.00671383	1.16555	2.10416	4180600
EIF4G1	0.39095	0.000139426	1.22737	2.10129	150577
C16ORF59	0.31153	0.000126366	1.27648	2.0895	6560725
TOMM40	0.25651	0.000142688	1.32449	2.08285	1740494
RRP12	0.478266	0.000479543	1.2148	2.07934	3460687
PSME3	0.397331	0.00110186	1.3107	2.07775	2470427
PRELID1	0.423629	0.000456932	1.24553	2.07661	6220379
RPL6	0.563049	0.00496034	1.25157	2.07419	2630561
GRWD1	0.406075	0.000231014	1.23402	2.06539	670554
ATP2A2	0.34528	9.98945e-05	1.23707	2.05959	770079
UHRF1	0.366572	0.000681917	1.31006	2.04737	2940110
NOP2	0.433372	0.000548142	1.2421	2.0464	6960538
ISG20L1	0.324089	1.27563e-05	1.18696	2.03815	4480288
LOC644846	0.290776	0.007701	1.58565	2.03741	4670615
PTGES2	0.402147	0.000521819	1.26155	2.03498	870113
HLA-DQA1	0.0747373	0.00547775	1.99636	2.02314	780403
AIMP2	0.272875	0.000403525	1.36044	2.02177	6960056
SYNCRIP	0.330756	0.000610774	1.32262	2.01619	4880500
C6ORF153	0.272875	0.00014422	1.30021	2.01211	3130577
ADCY3	0.121602	0.000168818	1.44782	2.01082	3800050
PRMT1	0.289222	0.00059819	1.36452	2.00951	3460669
PGAM5	0.343768	0.000260092	1.2682	2.00546	1050021
MRPL12	0.444789	0.000638515	1.23337	2.00018	5080546
PGAM5	0.324357	0.000210946	1.26893	1.99832	2940274
HOMER2	0.089143	0.000709323	1.6382	1.99828	3850630
SLC35B1	0.290776	0.00014422	1.2802	1.98987	5290692
TMEM109	0.373941	0.000325815	1.25461	1.98505	6130193
C20ORF24	0.226781	0.000148842	1.32663	1.98082	4560554
SLC39A14	0.400757	0.000103795	1.19168	1.97822	2630563
METTL1	0.380061	0.000654722	1.27603	1.96531	650348
ATP2A2	0.348252	0.000335927	1.26736	1.96165	5810189
DNLZ	0.459103	0.00150629	1.24509	1.9513	3830605
SLC39A3	0.379993	0.000369994	1.24462	1.93965	4560671
RRM2	0.374472	0.000325282	1.24453	1.93913	510731
FAM43A	0.406126	0.000928259	1.26036	1.93118	1690630
LOC727803	0.23629	0.000339903	1.34935	1.92912	5290546
CD320	0.371352	0.000462024	1.25777	1.92909	2340327
PRMT1	0.453164	0.000911444	1.22622	1.92902	6400138
C12ORF5	0.408655	0.00121145	1.26603	1.92836	2350762
ATAD3A	0.636352	0.000618577	1.13468	1.92752	4150086
MAPK6	0.166211	0.000597393	1.45461	1.92661	7160348
LOC100133328	0.72365	0.00240338	1.12539	1.92632	7210544
SIGMAR1	0.317664	0.000582574	1.3058	1.92457	50553
GPR172A	0.441979	0.000396663	1.20375	1.92289	2140528
PAK1IP1	0.496659	0.00166465	1.21867	1.92189	4280253
NIPA2	0.213476	0.000598364	1.40716	1.9188	4670020
NOLC1	0.54334	0.00386319	1.22229	1.91699	5960132
C20ORF24	0.378397	0.000339835	1.23819	1.91012	7040176
C20ORF24	0.240472	0.000105228	1.27722	1.90245	4760537
LOC100133678	0.0959844	0.00373176	1.77402	1.90216	5310224
IRAK1	0.252501	4.25626e-05	1.23802	1.90056	4040564
GMPPB	0.423548	0.000217481	1.19099	1.89902	4830458
POLR3H	0.379993	0.000506271	1.2492	1.89412	2450634
SIGMAR1	0.375727	0.00122883	1.29032	1.88996	2940528
MAT2A	0.388872	0.000496703	1.24049	1.88992	7150176
NOP56	0.555091	0.00332326	1.20414	1.88192	5560465
CTNS	0.148381	4.37278e-05	1.2996	1.88073	5910541
MYOF	0.362377	0.000874989	1.27913	1.87661	4670592
SNHG3-RCC1	0.415273	0.00159278	1.25974	1.87471	3710373
PIGW	0.455851	0.000911444	1.21329	1.87304	5080647
ZMYND19	0.284479	0.00014422	1.25559	1.87295	4860437
RPL13	0.406854	0.00106229	1.24858	1.87055	840242
TSSC4	0.512201	0.000217481	1.14604	1.86991	160309
METTL1	0.366624	0.00142368	1.29563	1.8647	1990358
POLR3K	0.741294	0.00638441	1.13069	1.8634	7000703
IFRD2	0.313583	0.000139426	1.22851	1.86005	4200152
TTLL12	0.529418	0.00162832	1.18946	1.85854	1430053
SMG5	0.356223	4.74445e-05	1.17837	1.85807	5090020
GPR114	0.396369	0.000654722	1.23896	1.85651	7380273
PSME4	0.184587	0.000262095	1.35352	1.85416	20671
ABCF2	0.563199	0.000745371	1.15525	1.85385	5420142
RRP15	0.293489	0.000490448	1.29976	1.85351	4900484
C9ORF114	0.184304	8.79996e-05	1.29387	1.85335	770692
HEATR2	0.576337	0.000379544	1.1339	1.85247	5290037
GJB2	0.431499	0.0132592	1.356	1.85242	5260095
SCRIB	0.663204	0.000181316	1.09699	1.8499	4290196
MFSD3	0.314049	0.000648357	1.29183	1.84492	1510703
NOP56	0.400757	0.00407467	1.31033	1.8447	5910154
TIMM10	0.72365	0.00529561	1.13245	1.84469	3310376
FAM58A	0.483902	0.000514256	1.17642	1.84394	1940228
FER1L3	0.387353	0.000511187	1.23256	1.84249	6510707
MRPL41	0.406854	0.000684775	1.2264	1.84234	4780040
TBXAS1	0.103387	0.0030846	1.67235	1.84076	3940390
NOP56	0.446989	0.0083375	1.30628	1.83565	5550220
TUBG1	0.184587	0.000456932	1.37684	1.83303	5670180
IL17RB	0.0163963	0.00771668	2.21409	1.83023	1070152
CCND2	0.794463	0.00950569	1.11006	1.82985	1570348
CTSC	0.313583	0.000462024	1.27152	1.82925	2640768
POLR2L	0.796588	0.00166286	1.08186	1.82744	6200017
LOC649553	0.214885	0.000491447	1.35411	1.82722	1980239
MKI67IP	0.343768	0.00149928	1.30261	1.82396	1090327
LGMN	0.214885	0.0315264	1.80626	1.82377	4560129
ITM2C	0.192279	0.00125915	1.43875	1.82245	2650762
PRMT3	0.168397	0.000271796	1.35486	1.82035	6760133
ELAC2	0.379993	0.000409983	1.22279	1.81705	60202
RPL29	0.806701	0.0290896	1.12779	1.81568	2450167
ATP1B3	0.214885	0.000274401	1.31628	1.81442	3130092
GPS1	0.274221	0.000557697	1.31257	1.81253	1990520
NME1	0.502036	0.00916398	1.2598	1.80987	1820504
GFM1	0.406126	0.00123244	1.24234	1.80916	3440195
NIP7	0.335709	0.000587451	1.2606	1.80767	6280482
SNAPC4	0.439558	0.00142131	1.22479	1.80687	2070195
MT1X	0.737651	0.00948427	1.13449	1.80636	6620528
DNAJB11	0.406126	0.000168818	1.17672	1.80152	3190452
JMJD8	0.409653	0.000759129	1.21853	1.80152	7160246
CTSC	0.129072	0.000216762	1.37781	1.80058	5270367
ARMET	0.478266	0.00079404	1.18418	1.80041	4560110
DOLPP1	0.145648	4.43278e-05	1.2806	1.79986	1260154
THOC4	0.313398	0.00174597	1.33015	1.79913	460286
NCLN	0.664217	0.000464706	1.10521	1.79757	4290687
LYAR	0.493556	0.00328331	1.21814	1.79712	6220148
ACOT7	0.64325	0.00455246	1.15867	1.79658	6580639
ILF3	0.310626	0.00113317	1.30899	1.79596	3360689
AHSA1	0.399839	0.00119391	1.24297	1.79568	4880561
FLJ23152	0.606097	0.000148842	1.10264	1.79402	7000575
PUF60	0.263904	0.000113459	1.24004	1.79067	5050082
LGMN	0.234801	0.0124803	1.58472	1.78924	1300452
PLEKHG3	0.21864	0.000396663	1.32424	1.78727	4010397
TNFSF14	0.188115	0.00200379	1.45796	1.78462	610113
DDX39	0.335709	0.000370894	1.2351	1.78402	4860673
RUVBL1	0.401841	0.00059539	1.21303	1.78372	4900465
BYSL	0.567526	0.00333979	1.17871	1.78223	4860356
HS.430851	0.272875	0.000379544	1.28249	1.78155	6520553
C14ORF80	0.294945	0.000407173	1.26764	1.77893	7100008
UCK2	0.36497	0.00144988	1.27228	1.77823	620725
FAM38A	0.172369	0.000102716	1.28347	1.77778	4590390
ITM2C	0.179172	0.000714719	1.39091	1.77528	1110669
TXNDC5	0.351258	0.000711754	1.25227	1.77426	5050053
ZNF593	0.444789	0.00294629	1.23846	1.7726	5810201
PFAS	0.454477	0.00362162	1.23998	1.77221	3840092
GPR55	0.00497699	8.89309e-05	1.56204	1.77201	2350546
POLR1C	0.602355	0.00206944	1.15151	1.77047	5700167
LOC389049	0.382101	0.00016831	1.18192	1.76923	4390367
FANCE	0.162012	0.000203978	1.32234	1.76537	5720192
C16ORF35	0.204573	0.000274467	1.31012	1.76422	2640528
DDX21	0.561688	0.0110771	1.22115	1.76422	2750719
MRTO4	0.447306	0.00169112	1.21537	1.76339	130220
RIOK1	0.375727	0.000403547	1.21295	1.76332	60500
QDPR	0.541199	0.00217368	1.17518	1.76294	6900450
RPL29	0.781138	0.0368171	1.14426	1.76177	2350465
SLC29A1	0.354008	0.000208696	1.20213	1.76146	6180687
NOTCH1	0.801272	0.000557697	1.06381	1.7554	5080167
LTV1	0.24156	0.000681917	1.32491	1.75332	1230296
ICMT	0.362109	0.00114797	1.25665	1.75292	5550348
TMEM138	0.295255	0.000590798	1.27455	1.74878	6290598
YRDC	0.577464	0.000598364	1.12956	1.74723	3440224
WDR4	0.478266	0.0154563	1.28765	1.74715	3930703
CD83	0.0162024	0.000168818	1.53534	1.74616	6620026
SIVA	0.31153	0.00302987	1.34069	1.74468	5550673
MAP7D1	0.47014	0.000214066	1.14447	1.74384	4880735
FLAD1	0.390372	0.000537586	1.20824	1.74377	4290014
DKC1	0.417508	0.000535118	1.18989	1.74098	6980327
UTP14A	0.338574	0.000654722	1.24602	1.74064	1400008
AEN	0.678223	0.000318446	1.08972	1.7395	5090438
PHF5A	0.507625	0.000493629	1.14776	1.73784	450598
MARS2	0.423307	0.000390803	1.17724	1.7374	10440
NQO1	0.444789	0.00112898	1.19762	1.73704	5360347
PLD6	0.46419	0.000185117	1.14245	1.73607	1340707
LYAR	0.637805	0.00267802	1.13807	1.73603	5310369
UTP14A	0.322996	0.00060597	1.24959	1.73513	3360377
CSK	0.682049	0.000519121	1.09566	1.73437	3170239
EMILIN2	0.496659	5.79739e-05	1.10922	1.73122	1190142
POLR1C	0.546963	0.00225007	1.16751	1.73014	1010653
CLPTM1L	0.400757	0.00346792	1.26595	1.72891	1050750
DNAJA1	0.284479	0.000148842	1.22288	1.72891	1980632
CENTA1	0.837592	0.00640506	1.07465	1.72678	830735
DDX56	0.552744	0.000470972	1.129	1.72226	7380653
TUBG1	0.310735	0.000161667	1.20611	1.7213	5390189
CCND2	0.754911	0.0079924	1.11246	1.72081	3460520
LRRC14	0.375727	0.000175576	1.1787	1.71828	2810687
TFRC	0.172369	0.000386193	1.33218	1.7179	2940435
SIVA1	0.432696	0.00166627	1.21196	1.71539	1450477
ACTR1A	0.231076	0.000113222	1.23743	1.71537	4280561
POLR3B	0.431334	0.000163464	1.14763	1.71212	4780253
PIGQ	0.781772	0.000784561	1.07042	1.71198	6040767
WDR57	0.251771	0.000305321	1.26329	1.71159	1690348
NOP2	0.327472	0.000894609	1.25434	1.71039	1010630
KIAA0664	0.396441	0.000644984	1.20314	1.70839	7400711
EBNA1BP2	0.441979	0.00756271	1.26429	1.70768	290114
PTS	0.658071	0.00141968	1.11536	1.70457	4050437
SEC13	0.44036	0.00125425	1.19616	1.70394	1580017
PTPMT1	0.32117	0.000311552	1.21578	1.70208	3370142
PRPF19	0.390274	0.00420148	1.27574	1.70141	7050189
RCC1	0.366624	0.000360206	1.19782	1.70123	2570292
SIVA1	0.683097	0.00370744	1.12345	1.69977	5820170
NUP93	0.475886	0.00211993	1.19204	1.6989	5310068
WDR46	0.587612	0.00105989	1.13065	1.69781	6980554
RAN	0.148728	0.000314781	1.32863	1.69671	6250707
TRIP13	0.37899	0.000950737	1.22376	1.69571	5700373
LOC728666	0.589036	0.00342303	1.15486	1.69512	7570156
PAQR4	0.157221	0.000610774	1.36244	1.69482	3460132
ACOT7	0.354008	0.00122408	1.24737	1.6941	4290050
ATP6V0B	0.322495	0.000175576	1.19615	1.69378	7160059
NSUN2	0.393734	0.000711754	1.20393	1.6935	3450093
KPNA4	0.327472	0.000610774	1.23473	1.69277	2850128
PDXP	0.157249	0.000462024	1.34127	1.69239	3180273
POP7	0.355334	0.000223403	1.18809	1.69211	2480554
C7ORF20	0.378397	0.000113222	1.15917	1.69179	2900504
MGC3731	0.404598	0.000610774	1.19166	1.69089	4390446
SNORA61	0.693979	0.00263347	1.11111	1.69078	3990497
RANBP1	0.406854	0.00258826	1.23586	1.6896	7000735
SIGMAR1	0.482765	0.000610774	1.15424	1.68911	4050438
TFDP1	0.209976	0.000535118	1.31103	1.68824	3290435
PDCD2	0.23629	0.000557697	1.29375	1.68717	4010546
C3ORF26	0.350443	0.00349166	1.29216	1.68538	520224
E2F2	0.378397	0.0103274	1.33296	1.68423	5340338
C1QBP	0.270807	0.00166465	1.32441	1.68395	7200392
FRAP1	0.390274	0.00146035	1.22697	1.68347	1410243
DCTPP1	0.510936	0.00249004	1.17425	1.68293	4210192
SNRNP40	0.223271	0.000461748	1.29063	1.6823	6130220
LOC643856	0.399839	0.000433973	1.1815	1.68207	6960551
G3BP1	0.30891	0.00115552	1.27047	1.67917	6520730
MGC40489	0.270807	0.000394512	1.25478	1.67899	3420400
C17ORF79	0.27025	0.00148922	1.31574	1.67561	3390477
TMEM118	0.824447	0.000611248	1.05314	1.67543	4860086
EIF4A1	0.240472	6.64776e-05	1.20486	1.67537	3400403
MED22	0.400757	0.000109965	1.14359	1.67462	6590661
IDE	0.379993	0.0019089	1.24122	1.67407	2650523
HSD17B10	0.618491	0.00655237	1.15736	1.67379	6100056
PPIL1	0.468333	0.00750368	1.23657	1.67375	4200612
UBN1	0.772087	0.00166345	1.07796	1.67332	7160433
CLCN7	0.519685	0.00294629	1.17272	1.67218	2060088
SPHK2	0.560035	0.000670221	1.1271	1.67171	3800725
MRPL20	0.647799	0.0245965	1.18722	1.67168	520521
CCT6P1	0.402391	0.00324906	1.24309	1.67156	5420053
MRPL4	0.493592	0.00372794	1.19268	1.67036	1170121
ABCE1	0.441979	0.00867692	1.25829	1.67019	1090543
EMG1	0.833433	0.0129557	1.08061	1.66998	4850091
ASPSCR1	0.322996	0.000339276	1.20824	1.66783	6940484
NOMO1	0.320262	0.000260655	1.20149	1.66681	3310056
LOC651816	0.523959	0.000230522	1.11558	1.66499	1570746
FDX1L	0.436959	0.000320918	1.15222	1.66458	5090053
TUBG1	0.430792	0.00223681	1.21043	1.6643	5860411
SEC61A1	0.444789	0.00016831	1.13461	1.66375	1030471
LETM1	0.510936	0.000219534	1.11791	1.66369	130270
ATIC	0.423534	0.00774269	1.2627	1.66015	1770546
IMP4	0.462831	0.000792812	1.16279	1.65695	6560041
TXNDC5	0.290487	0.000806719	1.2644	1.65648	4850398
F2R	0.678876	0.00436536	-1.12124	1.656	4570398
DCTPP1	0.46965	0.00630306	1.22261	1.65567	7650435
POLR3E	0.292582	0.00059539	1.24784	1.65498	4150465
CAD	0.310626	0.000555392	1.23265	1.6549	3360402
SLBP	0.19764	0.000381926	1.28784	1.65459	3290291
PDSS1	0.444789	0.00179393	1.19243	1.65446	430192
LOC399942	0.352764	0.00440717	1.2903	1.65395	1740673
VCP	0.313398	0.000335927	1.21181	1.65372	2450093
NUDC	0.366282	0.00123117	1.22749	1.65287	6110477
NME1	0.493318	0.0167516	1.24899	1.65275	7560673
ADRM1	0.381807	0.000470972	1.1863	1.65214	4280136
UHRF1	0.378397	0.000302116	1.17697	1.65205	1510278
MPDU1	0.496986	0.000900044	1.14924	1.65184	4890403
TMPO	0.140195	0.000217481	1.305	1.65161	3400630
KIAA0020	0.624029	0.00467044	1.14217	1.6513	1500603
PTPLAD1	0.214885	0.000866836	1.31557	1.65021	6420349
CIRH1A	0.289222	0.00118792	1.27783	1.64857	4200162
FAM86B1	0.318047	0.00108264	1.24821	1.64717	4050646
DHX30	0.490914	0.000509156	1.13882	1.6464	1340193
CCT3	0.459103	0.00283572	1.19544	1.64618	7650484
URB2	0.393285	0.000884961	1.19782	1.64496	1580433
PSMC4	0.40895	0.00059539	1.17509	1.64478	5360646
CRELD2	0.234701	0.000461748	1.26967	1.64435	6560390
HMOX1	0.441979	0.00391857	1.21673	1.64399	6660601
RQCD1	0.296251	0.000370894	1.2189	1.64328	7050138
HADH2	0.658136	0.0102174	1.14702	1.64193	620414
MRPL20	0.610681	0.0178665	1.18546	1.64164	2060646
TUBB2C	0.335709	0.000719997	1.22182	1.64161	2070368
HNRNPA1	0.413993	0.00499274	1.24145	1.64135	10209
TSPAN3	0.23203	0.000209735	1.23939	1.64074	4490615
RHOU	0.29473	0.000498853	1.23411	1.6403	1230470
RRP9	0.487685	0.00039263	1.13273	1.63956	3460634
DPP9	0.392775	0.000165595	1.15041	1.63783	3170332
TXNDC14	0.379993	0.000557697	1.18893	1.63517	610762
GOT2	0.494537	0.00412339	1.1866	1.63505	6980048
LIMA1	0.157249	0.00912846	1.53446	1.63412	4880537
RHBDD2	0.111705	0.00350111	1.50741	1.63246	510373
RUVBL1	0.459103	0.00518369	1.21237	1.63124	1780070
STIP1	0.662259	0.00397941	1.12178	1.63049	620711
FBXL6	0.509223	0.000483779	1.12798	1.62894	1580215
RPUSD1	0.658071	0.00191463	1.11016	1.62893	6290181
CCT6A	0.294943	0.00212629	1.2901	1.62887	2600630
OBFC2B	0.540254	0.00455246	1.16812	1.62878	270196
CCR2	0.75314	2.87401e-05	1.04441	1.62783	580706
C1ORF19	0.0725001	0.000479543	1.40349	1.62578	3870112
C6ORF125	0.64261	0.0264776	1.18118	1.62514	6520692
LRRC20	0.478289	0.00362057	1.18815	1.62497	6620379
CYCSL1	0.563199	0.0359947	1.23772	1.62359	3890008
HRAS	0.707838	0.00215692	1.09499	1.62289	1770753
BRMS1	0.406854	0.000648357	1.17446	1.62251	4810129
BRMS1	0.379993	0.000784561	1.19687	1.62091	4570102
MPDU1	0.292582	0.000690113	1.2434	1.61984	2710019
PSMC4	0.214885	0.000784561	1.29882	1.61924	150544
HSPA8	0.458396	0.000610774	1.14974	1.61894	430672
TACC1	0.251771	0.000219534	1.2227	1.61822	2940373
LOC652826	0.371022	0.000382099	1.17821	1.61814	6350148
CCNE1	0.642815	0.00713246	1.13919	1.6177	3990026
ATP6V0B	0.858955	0.00484276	1.05613	1.61745	7400673
RCBTB2	0.343717	0.0274609	1.40759	1.61728	1400035
PSMD2	0.430792	0.00240842	1.19992	1.6171	450403
RRP7A	0.606762	0.0110425	1.16467	1.61625	3130598
FAM86A	0.431499	0.00474389	1.22177	1.61607	580026
SLC38A10	0.354008	0.00014422	1.15802	1.61603	6590333
LOC100128805	0.480242	0.000610774	1.1411	1.61584	2070193
UBIAD1	0.400757	0.000600316	1.17441	1.61531	110121
BRIX1	0.260228	0.00142131	1.29333	1.61523	2120445
IPO11	0.396825	0.00031871	1.1594	1.61447	6770202
TFB2M	0.469468	0.00235839	1.17808	1.61206	5270296
USP39	0.327472	0.00161594	1.24459	1.61205	6020487
EIF4G2	0.214885	0.000778249	1.29611	1.6119	4290446
LOC731049	0.629821	0.00110567	1.10674	1.61171	4610608
FAM136A	0.619726	0.00265914	1.12424	1.61166	3890671
EEF1B2	0.465112	0.00603948	1.21015	1.61124	2640554
PTPLAD1	0.406854	0.0051797	1.23799	1.61111	7150152
TIMM22	0.47014	0.00123761	1.16004	1.6105	3390373
EI24	0.295255	0.000119419	1.17652	1.61026	770541
DDX31	0.406854	0.000345178	1.15395	1.60817	1820133
LOC113386	0.561373	0.0167516	1.19781	1.60809	6220600
HSPA4	0.288912	0.000804691	1.24743	1.60664	5090368
DDX19A	0.423534	0.0010444	1.17525	1.60656	3520689
DDX28	0.633345	0.00142368	1.1085	1.60614	1300037
STRA13	0.780456	0.00141209	1.06772	1.60586	270605
RANBP1	0.320878	0.00440717	1.29174	1.6057	4610047
BCL2L1	0.624498	0.00166627	1.11367	1.60407	670673
CLPTM1	0.649156	0.000471057	1.08822	1.60405	770168
UBQLN4	0.510028	0.000610774	1.12776	1.60387	3610487
BSG	0.780456	0.00797105	1.08825	1.60297	20673
DNAJC9	0.354008	0.000536838	1.19131	1.60199	50114
HNRNPC	0.320262	0.000143904	1.16668	1.60143	5670487
PUS1	0.646827	0.00604927	1.13104	1.60122	6100735
SLC43A3	0.478266	0.00717952	1.20547	1.60045	2600431
DHX37	0.50964	0.000370894	1.1167	1.59988	4260142
PRDX1	0.490914	0.00818884	1.20312	1.59957	6180446
CLTA	0.255069	0.000386193	1.23327	1.59869	6380128
LSM4	0.396249	0.00166524	1.20299	1.59839	3840594
CIRBP	0.56593	0.00987216	1.17297	1.5978	7560047
EIF3B	0.409504	0.00112777	1.18032	1.59721	6290603
C6ORF66	0.854347	0.00403287	1.05409	1.59711	430309
LOC100129673	0.447207	0.0104836	1.23764	1.59631	4040343
TSPAN17	0.469554	0.00867996	1.2171	1.59601	3710609
CCDC124	0.56588	0.00105143	1.12001	1.5955	2070537
ALG1	0.313415	0.000549474	1.21147	1.59505	5560670
PDSS1	0.51676	0.00186851	1.14593	1.59381	3120086
REXO4	0.6245	0.000499024	1.09326	1.59298	1190221
BIRC5	0.370213	0.011187	1.30238	1.59175	1230682
GLRX2	0.292582	0.000784561	1.23743	1.59162	1240414
POLA2	0.19764	0.000417058	1.26766	1.59101	4920537
CASZ1	0.320262	0.00102052	1.22619	1.59009	2450047
VARS	0.299059	0.00680384	1.32687	1.58904	6980100
KIAA1967	0.637047	0.00117615	1.10165	1.58854	5050047
CGI-96	0.512201	0.00972442	1.19297	1.58832	3140669
WDR5	0.441979	0.000267468	1.132	1.58817	4850079
KIAA0114	0.437407	0.0176485	1.26868	1.58751	4150110
MRPL49	0.658131	0.00153108	1.10026	1.58751	620767
LMNB2	0.582751	0.000214066	1.08953	1.58624	7570148
GPATCH4	0.448772	0.00110165	1.16026	1.58586	1580341
IPO4	0.890186	0.00368962	1.04109	1.58443	4830500
C14ORF169	0.505394	0.00484137	1.1742	1.5835	6510634
JMJD8	0.45763	0.00308819	1.1822	1.58317	7650315
U2AF2	0.294945	0.000784561	1.23202	1.58261	1690114
RANGAP1	0.362109	0.000884961	1.19731	1.5822	2900292
SLC25A22	0.636352	0.000614796	1.09224	1.58186	4210626
PTS	0.509223	0.00147426	1.14219	1.58128	6280341
PINX1	0.462686	0.00458278	1.19195	1.58036	1240452
BRI3BP	0.541199	0.00208861	1.13816	1.57986	160437
MTHFD1	0.406126	0.00128323	1.18374	1.57912	1660270
ILKAP	0.43823	0.000931601	1.15913	1.57756	580114
MRPL38	0.360642	0.00174876	1.21904	1.57745	4220327
LRWD1	0.524064	0.00129497	1.13299	1.57695	7100546
LOC400013	0.441979	0.00517401	1.2061	1.57653	6330343
TARBP2	0.343768	0.000671527	1.19661	1.57644	7570446
DHX29	0.494377	0.00155869	1.14728	1.57564	5130458
C14ORF109	0.432696	0.000778249	1.15697	1.57549	4210553
PRICKLE4	0.725231	0.0145882	1.11504	1.57496	730114
PRMT5	0.806428	0.0101908	1.07815	1.57485	3850520
THOC4	0.296251	0.0141095	1.37093	1.57369	1660309
PRKDC	0.24156	0.00717952	1.37701	1.57172	770390
ISOC2	0.605739	0.0039872	1.12964	1.57156	6650692
SRPRB	0.49244	0.00205677	1.15376	1.57111	4480224
POP5	0.616388	0.0101307	1.14852	1.57067	4560528
TSTA3	0.454265	0.00186851	1.16743	1.57051	2350661
NOL7	0.322996	0.000509156	1.19402	1.57013	1820470
NME1	0.792925	0.00530344	1.07408	1.57008	3060440
TMEM177	0.633245	0.00131556	1.10199	1.56977	3930278
TESC	0.512919	0.0288263	1.23354	1.56972	5050681
LOC644563	0.558977	0.00978931	1.16937	1.56968	4290102
PUSL1	0.379993	0.000462024	1.16674	1.56948	3390010
SAC3D1	0.871001	0.0138277	1.05799	1.56946	4210692
POGK	0.797889	0.000506271	1.05054	1.56895	6220368
TEX2	0.390274	0.00101467	1.18271	1.5687	2350333
RRP1	0.831257	0.00476547	1.05975	1.56855	240154
MFNG	0.391807	0.000549474	1.1654	1.56855	2000438
PREB	0.431334	0.000403547	1.14058	1.56854	2060274
LOC100130919	0.39095	0.000509156	1.16359	1.56767	2760719
C9ORF40	0.138263	0.000333131	1.28855	1.56762	4810139
CCNE2	0.245982	0.00143919	1.27961	1.56652	4760154
SLC25A3	0.270807	0.000464285	1.22267	1.56629	4250204
BAZ1A	0.292582	0.00343094	1.28764	1.56616	940288
SRF	0.298834	0.000433981	1.20048	1.56563	20022
CDC20	0.429308	0.00201677	1.18064	1.5653	1500010
TUBA1C	0.255069	0.000343118	1.21803	1.56515	6100673
PFN1	0.512201	0.000984325	1.12826	1.56507	2850402
CTSC	0.390274	0.0062087	1.24449	1.56504	3450138
SRXN1	0.475467	0.000547304	1.13066	1.56462	3780717
TMEM93	0.320262	0.000339903	1.182	1.56391	3140768
NUDT16L1	0.534266	0.000210946	1.09679	1.56327	2850180
ACAD9	0.295263	0.00122381	1.23768	1.56291	5340561
SLC25A11	0.320294	0.000448858	1.18813	1.56061	2480475
ATP6V0D1	0.485022	0.00176958	1.1506	1.56009	6330377
SCPEP1	0.102193	0.000610774	1.3523	1.55959	2690598
ZWILCH	0.406854	0.00620458	1.22769	1.55937	7000743
RDH10	0.0875199	0.0106105	1.60913	1.55862	7050433
HCFC1	0.480242	0.00162271	1.15	1.55859	4850296
AMD1	0.226781	0.000163464	1.2048	1.55835	50050
MFN2	0.419591	0.000479543	1.14581	1.5577	5550253
HNRNPM	0.44848	0.00595206	1.20157	1.55741	2360669
RNASEH1	0.339388	0.000601063	1.18835	1.55711	1510661
HEATR1	0.40895	0.00142551	1.17648	1.55704	3460242
LANCL2	0.292582	0.00053083	1.21043	1.55663	7560301
ARHGDIA	0.663231	0.000654722	1.08331	1.55462	4760255
IL5	0.839679	0.0066787	1.05939	1.5546	7040605
BRI3BP	0.398851	0.000866836	1.17055	1.55443	6450474
ATP1B3	0.43823	0.0216582	1.26464	1.55321	4220632
ZWINT	0.27103	0.000712446	1.23508	1.55315	3800474
KAT2A	0.703691	0.000274467	1.06457	1.55309	4830301
C10ORF2	0.605374	0.00279804	1.11916	1.55285	2190538
PTPN7	0.478266	0.000549474	1.12713	1.55246	3610082
CIAPIN1	0.409653	0.00122883	1.17048	1.55208	5670523
LUC7L	0.335399	0.00059539	1.18876	1.55176	3610100
UBE2G2	0.457254	0.00235839	1.16692	1.55168	2750750
C16ORF53	0.460458	0.00494858	1.18645	1.55079	2340059
MAK16	0.406854	0.00321285	1.19919	1.55028	3060397
CENPB	0.322996	0.00090381	1.20645	1.55014	610056
C9ORF140	0.674236	0.00141968	1.08888	1.54868	1010470
SFXN4	0.519685	0.0040428	1.15289	1.54844	730092
FEM1A	0.565797	0.000291911	1.09215	1.54803	5890538
WDR77	0.485443	0.00232275	1.15359	1.54803	1110440
AP1B1	0.41918	0.00150278	1.17158	1.54768	2470327
BAX	0.919092	0.00712249	1.0336	1.54729	3520092
PRPF31	0.714254	0.00596597	1.09797	1.54678	1190707
CHCHD4	0.379993	0.0054995	1.24047	1.54662	3850292
MRPS12	0.586559	0.00161594	1.11357	1.54661	1850370
WDR1	0.49244	0.00540125	1.17336	1.54657	4860239
GRK6	0.295263	0.000311552	1.18538	1.54446	7570717
FEN1	0.23629	0.00157381	1.28153	1.54383	3370703
SOS1	0.202604	0.000981791	1.2824	1.54322	2140519
FAM86A	0.475886	0.00117966	1.14145	1.54318	6270201
TCEB2	0.362377	0.00320489	1.22587	1.54278	3400133
HMBS	0.335709	0.00636587	1.27297	1.54237	7320021
TTL	0.176469	0.000167794	1.22242	1.54166	7320386
FHL2	0.496659	0.0480864	1.26621	1.54113	990288
GTF3C6	0.60895	0.0189996	1.16267	1.54099	4200110
MUM1	0.690353	0.00179455	1.08698	1.54094	6100630
TMEM5	0.234701	0.000968528	1.26014	1.53992	5690358
C16ORF33	0.770357	0.0376504	1.11397	1.53973	4760450
LOC653119	0.518647	0.00180742	1.13327	1.53923	6370669
LOC203547	0.354008	0.00222237	1.21682	1.53916	7550743
GLRX5	0.379993	0.00074765	1.17235	1.53884	2030484
SLC25A39	0.471024	0.00109237	1.1403	1.53787	650634
DHX9	0.476466	0.00742873	1.18799	1.53718	6900725
CHUK	0.39095	0.00318811	1.20649	1.5366	3520541
NFKBIB	0.364791	0.000557697	1.16982	1.53625	7560414
C16ORF53	0.485395	0.00265644	1.15344	1.53496	4230066
SURF6	0.528476	0.00274974	1.1382	1.5348	2600452
U2AF2	0.245535	0.00014422	1.18287	1.53427	2360768
AFG3L2	0.251771	0.000824678	1.2416	1.53359	1170538
KPNA3	0.406126	0.0157942	1.26366	1.53336	2760451
LOC731314	0.463785	0.00293142	1.1649	1.53313	4120538
TMEM93	0.875973	0.000654722	1.03332	1.53299	3990600
HSPA8	0.458396	0.00146035	1.14994	1.53208	2650619
DPH2	0.663204	0.00106229	1.08604	1.53168	130239
DUSP4	0.204573	0.0165437	1.45973	1.53144	2650041
C3ORF14	0.480242	0.00566577	1.1757	1.53062	6650079
LOC728666	0.608361	0.00485697	1.12472	1.53053	1110487
NT5DC3	0.560035	0.00250544	1.12617	1.53038	6330348
LOC647000	0.320262	0.00149418	1.21805	1.53024	3310288
HSPA4	0.24156	0.000386193	1.21448	1.52991	2140711
DHCR24	0.305123	0.00916562	1.31016	1.52983	4480341
SETMAR	0.49244	0.00871117	1.18341	1.52973	7610097
C1ORF109	0.555186	0.0022375	1.12505	1.52969	4540039
GEMIN4	0.492395	0.00136409	1.13542	1.52914	6450300
RASGRP3	0.44315	0.0179543	1.24107	1.52906	2450400
MRPL27	0.976665	0.0123961	1.01083	1.52894	2060612
AIFM1	0.380488	0.00517481	1.22781	1.52868	1500689
ATP1B3	0.272577	0.00632191	1.32202	1.52865	1510088
CHORDC1	0.399839	0.00787567	1.23263	1.52831	380528
MFHAS1	0.0357919	0.000105228	1.29553	1.5283	4260243
FAM173A	0.667986	0.00413137	1.1028	1.52811	1470561
L3MBTL2	0.712475	0.00372794	1.08885	1.52798	5870646
LOC652903	0.274231	0.000337279	1.19557	1.52791	2690091
TOMM40L	0.390274	0.000703642	1.16276	1.52781	4260152
POMGNT1	0.555186	0.000517519	1.10011	1.52735	2940224
WDR74	0.406854	0.00346792	1.19475	1.5273	7380368
PDCL3	0.617826	0.0201779	1.15799	1.52705	3870646
BCCIP	0.436436	0.00770223	1.20808	1.52682	1450386
DHX30	0.654828	0.00188916	1.0953	1.52659	6110608
LOC401127	0.354008	0.00125915	1.19418	1.52647	3360327
ZNF598	0.676973	0.00206944	1.09025	1.52588	2030070
MAPKAPK3	0.408379	0.000719052	1.15234	1.52585	1440440
CCT6A	0.634225	0.00293142	1.10638	1.52504	5820392
CASP3	0.379993	0.000920213	1.17295	1.52462	2260215
ABCE1	0.497838	0.0186432	1.20652	1.52418	5310152
CEP55	0.0592237	0.00090381	1.39927	1.52379	7510709
PTRH1	0.632702	0.0207565	1.15174	1.52369	6370044
RCAN1	0.184933	0.00071524	1.27025	1.52341	2850551
BANF1	0.501868	0.00508258	1.16058	1.52301	150767
CLTA	0.439807	0.00146035	1.15578	1.523	4390327
CPSF2	0.374382	0.0010444	1.17942	1.52298	1430110
EFTUD2	0.562313	0.00141968	1.11357	1.52296	6980475
TAF6L	0.379993	0.00132114	1.18206	1.52253	7650025
POLRMT	0.828596	0.00215147	1.05016	1.52244	1990053
RNPS1	0.485022	0.00186851	1.14246	1.52064	2630022
RAC1	0.404306	0.000558398	1.14809	1.52062	630204
DOLK	0.525632	0.000462024	1.10355	1.52053	3390730
TFDP1	0.327472	0.00571607	1.26191	1.52039	510487
RPUSD2	0.489778	0.00440155	1.16122	1.52031	5820333
EEF1E1	0.381287	0.0143095	1.27123	1.51998	50301
RBBP8	0.299009	0.00509333	1.27642	1.51936	6580672
MRPS26	0.39095	0.0124747	1.25661	1.51929	3310445
EDARADD	0.353606	0.000214066	1.14652	1.51914	3710273
GRAP2	0.299009	0.00681475	1.29136	1.51913	1580184
TCP1	0.292883	0.00449371	1.2777	1.51867	2750424
HSP90AB1	0.663903	0.0255826	1.14394	1.51816	4830100
SSSCA1	0.658687	0.00198782	1.09342	1.51786	6480605
PEPD	0.605739	0.00754081	1.1328	1.51769	5670400
PRDX1	0.571519	0.0234681	1.17845	1.51647	6250280
FBXL6	0.485723	0.000845346	1.12536	1.51609	1470092
CSE1L	0.50823	0.0119383	1.18202	1.51573	7000634
C8ORF33	0.637341	0.001803	1.09687	1.51572	1470397
MCAT	0.493318	0.00265914	1.14529	1.51476	830215
CHAC2	0.290487	0.000462024	1.19389	1.51444	2850082
PSMC3	0.320262	0.00112617	1.20262	1.51443	6960315
RAB11FIP1	0.29473	0.0223192	1.3767	1.51384	6130156
ARSB	0.400757	0.00548839	1.21201	1.51351	270215
RAB8A	0.356947	0.00047815	1.1623	1.51347	7150678
CCT2	0.431334	0.00515099	1.1917	1.51304	7100288
MAGMAS	0.691664	0.00581027	1.0995	1.51274	6380220
TDG	0.393285	0.00127866	1.17143	1.51266	1990253
KIF5B	0.404624	0.001803	1.17424	1.51229	2710017
COQ3	0.602084	0.00785688	1.13402	1.51228	2760181
H2AFY	0.360642	0.00928178	1.26093	1.51173	2360471
MIIP	0.406854	0.000335927	1.13231	1.51168	7160750
SEPT11	0.176022	0.00241688	1.32617	1.51157	20288
FUT7	0.578252	0.0186662	1.16563	1.51156	5340324
CCT3	0.491735	0.00771613	1.17447	1.51125	5270717
RER1	0.496659	0.0017396	1.13399	1.51101	3850431
XPO7	0.380061	0.000369994	1.14539	1.5108	4560730
EIF4G2	0.492395	0.00542629	1.16328	1.50975	6220044
SFRS2	0.480242	0.00622186	1.172	1.50865	3940414
NPLOC4	0.24156	0.000576162	1.22116	1.50843	1470154
HLA-DPA1	0.176022	0.0370975	1.57094	1.50842	1190039
EHD4	0.340735	0.0158336	1.30203	1.50799	6400647
LOC389873	0.452802	0.00417954	1.17205	1.50774	2340053
SMARCA4	0.375727	0.000667137	1.16327	1.50743	6860300
MLEC	0.480161	0.001446	1.13577	1.50729	1990546
EIF4G3	0.40895	0.000466561	1.13678	1.50722	3290551
MPP6	0.299009	0.00128323	1.2163	1.50711	3370280
TATDN2	0.35688	0.000600316	1.16678	1.50709	2690753
DDX46	0.330756	0.00342572	1.23098	1.50603	3890192
CYP1B1	0.728719	0.0330117	1.12012	1.50558	2120053
SFXN4	0.295263	0.00213273	1.23574	1.50546	1820706
ACACA	0.338888	0.00222973	1.21132	1.50504	2190414
HNRPM	0.272875	0.00266897	1.26294	1.50471	6450646
UTP11L	0.470101	0.0124747	1.1997	1.50464	6280152
PHF15	0.454477	0.0030846	1.16162	1.504	770411
STARD7	0.491033	0.00132266	1.12967	1.50378	4210750
TMEM97	0.363519	0.00568979	1.23339	1.50353	3420541
RAB11FIP3	0.474511	0.00119391	1.13348	1.50338	3610112
LOC652615	0.509862	0.00473117	1.14906	1.50323	2570553
RPRC1	0.642287	0.00191463	1.09462	1.50298	2970563
PUS7	0.313583	0.00362736	1.24505	1.50294	3940615
NUDT3	0.538284	0.00191463	1.12131	1.50282	3850167
TMEM93	0.475886	0.0019313	1.14244	1.50262	1500041
HMBS	0.431334	0.0143095	1.22698	1.50189	6060278
MB	0.234701	0.00158989	1.26334	1.50188	2600019
TOR3A	0.557171	0.000905426	1.10402	1.50166	430411
FAM129A	0.108499	0.00842344	1.48727	1.50097	4230735
PMM2	0.355334	0.00102052	1.17906	1.5004	1260315
RAN	0.404306	0.000745371	1.14974	1.5003	1940377
LFNG	0.816605	0.00669669	1.06182	1.50004	6620392
C10ORF119	0.573678	0.000704922	1.09608	1.49967	5050112
ANAPC7	0.295255	0.00227204	1.23682	1.49947	160220
LOC642031	0.509223	0.000749604	1.11253	1.49764	6770091
PTBP1	0.406854	0.0010444	1.15397	1.49759	6060332
C8ORF33	0.337137	0.00113317	1.18857	1.4974	6350671
ZNF142	0.610375	0.00146405	1.09744	1.49682	150040
E2F6	0.214885	0.000168818	1.19071	1.49607	7510707
GOLGA3	0.382404	0.000163464	1.124	1.49514	6250093
CPSF2	0.360642	0.00111547	1.17796	1.49506	3830204
TIMM23	0.358125	0.001829	1.19321	1.49468	4230050
HS.390407	0.860936	0.0202528	1.05952	1.49439	5310327
BCS1L	0.509223	0.0139793	1.1796	1.49406	7100131
ADRM1	0.537877	0.00362057	1.13159	1.49333	4390121
RRP1B	0.585605	0.0177293	1.1565	1.49271	6480609
UBP1	0.690279	0.00206944	1.08198	1.49245	5870600
RCC2	0.603868	0.00254825	1.10667	1.49242	1340360
CCR2	0.967803	0.000109965	1.00662	1.49221	6040711
UCHL5IP	0.582751	0.00744503	1.13328	1.49164	1090370
TPRG1	0.0162024	0.00195467	1.5476	1.49144	6860632
LOC391811	0.454477	0.000675282	1.12645	1.4914	6020669
LSM10	0.625546	0.00395238	1.10816	1.49111	160255
C1ORF163	0.447207	0.0030846	1.16122	1.49093	2810022
OGFOD1	0.473246	0.00125915	1.13207	1.49076	2510731
CYBASC3	0.525632	0.00664297	1.14913	1.48955	6940152
DCTD	0.466831	0.00106229	1.13075	1.48944	2480612
TXNRD1	0.388872	0.00265644	1.18671	1.48936	730286
NOMO1	0.480398	0.000984848	1.12378	1.48921	2650040
LOC399988	0.587855	0.001299	1.09975	1.48906	4850136
GAR1	0.453164	0.0136818	1.2058	1.48898	1340647
CD83	0.121602	0.00165919	1.33957	1.48852	5050162
HNRNPR	0.431499	0.00486257	1.18093	1.48841	3060035
CHPT1	0.698726	0.0112212	1.10444	1.48692	2630687
BCL7B	0.119395	0.000333131	1.26369	1.48664	2850360
JTB	0.58748	0.00217962	1.10724	1.4865	70044
CCT7	0.406126	0.00296442	1.17824	1.48623	4290358
IWS1	0.240472	0.000230522	1.18629	1.48623	4070289
U2AF1	0.428442	0.0173323	1.23134	1.48588	1450102
ERI1	0.37899	0.000432351	1.14416	1.48585	5360398
XRCC3	0.335709	0.000983622	1.18089	1.48547	670014
SNHG9	0.965906	0.0375229	-1.0182	1.48537	1300608
SLC35F2	0.298124	0.000579702	1.18394	1.48537	3190685
GMPPB	0.509223	0.00265471	1.13232	1.48533	6020228
C9ORF69	0.737377	0.000843901	1.06066	1.48527	7380367
BCCIP	0.296251	0.00213846	1.22585	1.4842	990598
EXOSC4	0.690117	0.00661701	1.09727	1.48304	7560253
FUBP3	0.705194	0.00166524	1.07467	1.48298	2370494
BMS1	0.425827	0.000613547	1.13265	1.48294	1190717
CALM1	0.463785	0.000944441	1.12747	1.4828	1660477
PPM1G	0.220044	0.00112898	1.24694	1.48161	3140008
DNMT1	0.396107	0.00418158	1.19368	1.48084	1260162
C16ORF91	0.762399	0.003551	1.06808	1.48002	4890056
SEPHS1	0.559019	0.00255947	1.11619	1.47999	5700612
NMT1	0.546428	0.000386193	1.08965	1.47901	6280037
LOC643446	0.290487	0.00258826	1.23814	1.47857	290392
ILF3	0.431499	0.00266897	1.16095	1.47856	1780053
MPHOSPH10	0.299009	0.0012868	1.20487	1.47838	2350563
TMEM110	0.555091	0.00228601	1.1147	1.47682	5270681
SNRNP25	0.693979	0.0182263	1.11382	1.47672	1440639
ABCF1	0.548127	0.00213273	1.11498	1.47614	7380113
SFRS9	0.406854	0.000490754	1.13126	1.47603	6420767
TIMM44	0.727139	0.00223681	1.07082	1.47569	7550402
HSPD1	0.573567	0.00392407	1.11874	1.47537	4250577
SH2D1A	0.320878	0.012955	1.28576	1.47533	5910465
EIF4G2	0.295255	0.00224587	1.22534	1.47459	2260095
GINS3	0.573567	0.00403399	1.11918	1.47452	3060192
HNRNPM	0.40895	0.00831508	1.20467	1.47444	6510437
TFB2M	0.563619	0.0212493	1.16523	1.47435	990100
NCL	0.668381	0.0197739	1.12406	1.4742	2600035
TAP2	0.693979	0.0236716	1.11922	1.47396	3940477
C16ORF57	0.856294	0.00263813	1.04134	1.47387	2750360
NOLA1	0.486072	0.00743511	1.16347	1.47341	4120465
NCBP1	0.361495	0.00106138	1.169	1.47318	2600612
STT3A	0.240472	0.00309837	1.2723	1.47295	2570692
PES1	0.555268	0.00157333	1.10743	1.47293	1500066
DUS3L	0.595259	0.0063059	1.12195	1.47285	6270475
AGPAT3	0.299009	0.000461748	1.17164	1.47186	3850435
TIMELESS	0.50964	0.0108995	1.16332	1.47182	4180050
ANKRD39	0.886718	0.00365552	1.0354	1.47088	6220553
PSMG3	0.399839	0.00322535	1.17921	1.47075	2650138
C7ORF50	0.354008	0.000887736	1.16644	1.47022	5810671
TOR1A	0.523959	0.000396663	1.09314	1.47019	4890500
PI16	0.164166	0.0228763	1.47829	1.46991	1410673
C8ORF30B	0.706105	0.000493443	1.0604	1.46938	6420333
POLDIP2	0.793361	0.00465616	1.06127	1.46916	7200356
UBE3C	0.511532	0.00490632	1.14054	1.46904	1690709
KAT2B	0.591833	0.00363649	1.11101	1.46859	7200703
PRPF8	0.36107	0.00110186	1.16814	1.46695	6060349
PTBP1	0.456163	0.00306426	1.15009	1.46689	4260754
LOC441089	0.20003	0.00067659	1.23372	1.46668	6660086
SSNA1	0.396825	0.0128542	1.22999	1.46656	3190735
SLC35F2	0.204817	0.000267468	1.19807	1.46653	5720445
NEK6	0.478289	0.000506271	1.1079	1.4662	5860463
LOC650515	0.441979	0.000948667	1.13087	1.4661	1690546
POP1	0.75742	0.00361127	1.06746	1.46551	3840397
C11ORF48	0.883483	0.0168122	1.04707	1.46511	7100280
SIVA	0.401841	0.00670554	1.19968	1.46491	4670487
LOC646531	0.269929	0.00195467	1.23569	1.46481	3310301
LOC100131336	0.270807	0.0011869	1.21643	1.46475	1850050
ATP1A1	0.494377	0.00089367	1.11261	1.46454	3370164
LOC729057	0.714254	0.00228601	1.07314	1.46451	4760139
HNRPM	0.558818	0.00352091	1.11878	1.46451	6290246
SH2B3	0.457254	0.0179353	1.20535	1.46387	6560301
EIF3B	0.618367	0.00182756	1.09325	1.46362	4390136
LOC644684	0.59258	0.00538426	1.11728	1.4634	6620382
PSMB6	0.463177	0.000874578	1.12172	1.46336	2360682
FAM53B	0.455389	0.0197618	1.20976	1.46313	6380079
SFMBT1	0.261079	0.000509156	1.19229	1.46294	2650433
FTSJ3	0.650208	0.00348729	1.09456	1.46284	4210600
ANKRD9	0.633345	0.00449555	1.10241	1.46245	7050370
NTHL1	0.636367	0.0103291	1.11746	1.46244	2070184
DYNLL1	0.736682	0.0316082	1.10736	1.46205	6220086
HNRNPR	0.81109	0.000457488	1.03925	1.46203	6650762
POLR3G	0.780456	0.0242344	1.08682	1.46168	3400037
C14ORF156	0.690279	0.0263455	1.12089	1.46103	5290025
FARSA	0.489819	0.00217368	1.12943	1.46089	2360167
IDH3A	0.406854	0.00482515	1.18213	1.46071	3360100
SLC2A4RG	0.50964	0.00292399	1.12766	1.46068	2070243
TMEM147	0.288912	0.00399146	1.24859	1.46065	2600324
GPS2	0.712801	0.0113878	1.09517	1.46044	4900170
HSP90B1	0.526677	0.00727941	1.14305	1.46043	2480326
ALG13	0.789683	0.00604927	1.06402	1.45986	6660411
UBAP2	0.313398	0.000451915	1.16256	1.45975	5490097
REXO1	0.536519	0.000168818	1.07861	1.45974	5720767
DDX10	0.512919	0.00416329	1.13339	1.45969	3930553
KIAA1671	0.604671	0.00330359	1.10426	1.45947	3120474
RPS6KA4	0.700808	0.0038146	1.0821	1.45943	6060433
MCM4	0.446989	0.00382289	1.15789	1.45938	6020170
MLEC	0.24156	0.00190352	1.24454	1.45934	1780601
SLC38A5	0.729535	0.00235027	1.06859	1.4593	4860181
WDR34	0.67243	0.00318811	1.08665	1.45919	6200195
TYW3	0.203607	0.000214066	1.19008	1.45916	4010343
CBX6	0.392775	0.00112867	1.15259	1.4588	3370288
STARD7	0.617983	0.0130138	1.1281	1.4588	5720360
AARSD1	0.798367	0.0117719	1.06855	1.45844	60154
NOC4L	0.635034	0.00233511	1.09139	1.45843	4570142
XPO5	0.409785	0.00439088	1.17631	1.45827	6590400
SNX5	0.23629	0.00337259	1.26998	1.45765	630100
SPNS1	0.810654	0.00544886	1.05682	1.45708	1230192
PARD6A	0.751281	0.00744782	1.0765	1.45655	460086
GEMIN6	0.658071	0.0155253	1.11874	1.45625	5080164
SGTA	0.690117	0.00213273	1.07717	1.456	240731
ANAPC1	0.389122	0.00142131	1.15883	1.45591	730647
SNRNP70	0.288912	0.00182614	1.21715	1.45579	1430670
ASF1B	0.469057	0.00930036	1.17339	1.45555	2630673
UBE2D4	0.53799	0.00528701	1.13077	1.4555	5260632
ALS2CR4	0.381362	0.0018327	1.16807	1.45518	50348
TRIAP1	0.98507	0.00932411	1.0067	1.4549	2600184
ARD1A	0.452802	0.00452267	1.15809	1.45478	6590053
PTPLA	0.335709	0.0198418	1.28861	1.45461	730221
PRMT5	0.976665	0.00460428	-1.00807	1.45403	5700520
POLE2	0.440974	0.00436536	1.16239	1.45387	1170326
PHF19	0.915689	0.0120425	1.03231	1.45318	5550402
RARA	0.400757	0.0221162	1.2459	1.45302	7050600
DNCL1	0.617389	0.0105417	1.12192	1.45255	4230520
HS.348514	0.245982	0.00143107	1.22669	1.45119	1980088
KLHL22	0.37899	0.0157307	1.24632	1.4509	5290259
GPS1	0.741682	0.00139999	1.06005	1.4506	2600279
MRPS12	0.700486	0.00604927	1.08721	1.44999	5310465
NOMO2	0.717056	0.00695704	1.08431	1.44985	7210017
GMFB	0.588665	0.00350625	1.10719	1.44969	5260044
AKIRIN1	0.494377	0.00162832	1.11947	1.44949	5820133
RBM15B	0.260059	0.000396663	1.18019	1.44881	5550026
CDC123	0.335709	0.00528917	1.22127	1.44881	6100301
MINA	0.5754	0.0057242	1.11997	1.44865	3360544
CTCF	0.492927	0.0060027	1.14792	1.44839	5220196
FTSJ2	0.444789	0.00280277	1.14762	1.44813	2030243
CAPN2	0.188115	0.00028919	1.20009	1.44808	70646
HRB	0.129072	0.000274303	1.23002	1.44788	6200736
ALG3	0.55222	0.00516536	1.12442	1.44778	2650167
CEP78	0.379993	0.00520482	1.1975	1.44773	4760091
ZNF428	0.652223	0.0223891	1.12762	1.44773	1820543
POLE	0.61601	0.00142131	1.0875	1.44652	2000010
NFKBIB	0.39095	0.00166345	1.15823	1.44625	2360537
C19ORF10	0.464451	0.00749226	1.16511	1.44619	1030458
DHX33	0.846282	0.0180542	1.05687	1.44598	2450286
PSMB5	0.72365	0.0136603	1.09158	1.44534	510315
MBD3	0.566402	0.00121024	1.09513	1.44503	610528
C15ORF53	0.274231	0.000549474	1.18194	1.445	4210368
ACACA	0.146653	0.00144871	1.28231	1.44461	2630692
PITPNB	0.290892	0.000470972	1.17013	1.44446	1980687
SRPR	0.454477	0.000612541	1.11375	1.44426	6290112
RBM14	0.282091	0.00146506	1.20806	1.44384	6660343
POLD2	0.534795	0.00759214	1.13696	1.44372	580435
HPS1	0.234801	0.000712446	1.20776	1.44295	2570131
CSE1L	0.574958	0.0318152	1.16504	1.44225	5130674
STUB1	0.633345	0.00267802	1.09083	1.44214	4900431
ABCF2	0.292582	0.000444391	1.16579	1.44201	7100039
GART	0.417508	0.0138034	1.20692	1.44184	20544
DDX5	0.292883	0.00786536	1.26493	1.44079	7610138
SLC39A3	0.784417	0.00337753	1.0574	1.44079	3890167
TOMM22	0.662259	0.0152793	1.11364	1.44074	4880689
GNL3	0.313583	0.00923166	1.25456	1.44072	5270167
YARS2	0.406361	0.00467122	1.17579	1.4404	4570333
ILF2	0.406854	0.00316185	1.16247	1.43985	5690437
SNORD68	0.676885	0.014012	1.10649	1.43983	1980669
FBXL18	0.468746	0.00232488	1.13289	1.43851	990523
XRCC5	0.274266	0.00148074	1.20888	1.4383	2900039
SNRPD3	0.285675	0.00236995	1.21929	1.43825	4290544
GTPBP4	0.57843	0.0388106	1.16914	1.43786	1090437
SNAPC5	0.409785	0.00235839	1.15314	1.43786	7610326
EIF3B	0.443465	0.00674121	1.16823	1.43776	5390280
HSPA5	0.634045	0.0108488	1.11353	1.43773	870131
TTC27	0.406854	0.00322222	1.16314	1.43742	3290044
ZNF511	0.322996	0.000462024	1.1507	1.43721	1260435
ORC6L	0.489778	0.00548839	1.14345	1.43617	4830343
FKBP4	0.872548	0.0156694	1.04695	1.43574	2100750
ATP1A1	0.413781	0.00158104	1.14275	1.43564	5570152
NCL	0.754988	0.0345074	1.09759	1.43552	3120458
LOC85390	0.483308	0.00480421	1.14199	1.43516	670181
C17ORF89	0.965963	0.00860239	1.01236	1.43493	780053
LARP1	0.822976	0.00884538	1.05587	1.43438	4040376
MCM10	0.335709	0.0170124	1.26875	1.43427	7570181
GATAD2A	0.740406	0.000471057	1.04986	1.43392	1570373
TUBA1C	0.366572	0.000895687	1.15079	1.43386	3830131
C11ORF82	0.520694	0.014578	1.15593	1.43331	2570019
C9ORF142	0.712801	0.0060027	1.08086	1.43293	4180445
MED24	0.844527	0.00189331	1.03858	1.43279	1980382
LRRC33	0.476309	0.00687287	1.15308	1.43256	5220678
SHMT1	0.292582	0.0146471	1.29489	1.43228	2690528
DUS1L	0.657227	0.00662599	1.09756	1.4322	4040332
HPDL	0.486072	0.00837106	1.15381	1.43197	6480026
C12ORF43	0.384722	0.00670424	1.1975	1.43185	580014
LOC728620	0.664165	0.0238216	1.12003	1.4304	6900762
HIATL1	0.393285	0.00631238	1.18941	1.43023	4640427
BRIX1	0.50939	0.0290411	1.1843	1.43014	1110722
SNORD104	0.776946	0.0130208	1.07346	1.42984	6290091
YIF1A	0.385614	0.00834839	1.20395	1.42981	4590494
RPN1	0.287429	0.00253731	1.21673	1.42933	1340689
SF3B4	0.367489	0.0125093	1.23056	1.42913	990193
TEX261	0.313583	0.000394512	1.14939	1.429	5870382
RNU105A	0.396369	0.00185293	1.15352	1.42879	4570110
DCTD	0.337137	0.000719236	1.15461	1.42867	4670519
USP13	0.39486	0.000557697	1.12827	1.42844	3990075
TMEM165	0.315684	0.00202899	1.19008	1.42835	460672
LOC653375	0.540564	0.00510392	1.12224	1.42726	6940674
RBM45	0.475122	0.0127086	1.17036	1.42723	4200035
ACTN4	0.380061	0.00567455	1.19153	1.42685	270437
MEOX1	0.334435	0.0045342	1.20673	1.42682	1230594
TOE1	0.40792	0.00117966	1.13587	1.42681	630673
C1ORF135	0.272875	0.00558677	1.25617	1.42681	150129
NHP2L1	0.356302	0.00241432	1.17678	1.42646	2230491
LOC729486	0.232345	0.00599789	1.2854	1.42619	130497
AFG3L1	0.584727	0.00442161	1.1072	1.42609	60609
PAFAH1B1	0.537877	0.0239617	1.16331	1.42607	5670075
AHCTF1	0.397291	0.00269349	1.1607	1.42605	6040747
DPP3	0.682522	0.00266897	1.07705	1.42605	4560484
PSMC4	0.631135	0.00745905	1.10498	1.42596	6180440
LAMP1	0.752318	0.00715117	1.0714	1.42589	6270100
LOC201175	0.59509	0.00776165	1.11542	1.4258	7330070
UBTF	0.6315	0.00181488	1.08367	1.42563	5670296
EXOSC2	0.496659	0.00750368	1.14467	1.42486	1440451
LAS1L	0.396369	0.00336922	1.16631	1.42449	240661
TIMM23	0.463177	0.0240778	1.19834	1.42446	5050608
LZTR1	0.978452	0.016242	1.00896	1.42441	290086
ABCF1	0.870844	0.00490868	1.03804	1.42404	2190273
HNRPR	0.226781	0.00110186	1.21581	1.42367	6560672
C12ORF31	0.629871	0.00931599	1.10904	1.4231	2940546
LRP8	0.75464	0.0125061	1.07753	1.42278	4780411
PA2G4	0.717353	0.0300296	1.10529	1.42266	5270280
C3ORF26	0.725231	0.0377369	1.10744	1.42243	3610372
KPNA2	0.402391	0.0189992	1.22252	1.42234	4230196
PNO1	0.509223	0.00266373	1.11736	1.42231	2000450
SMARCD1	0.359514	0.00143107	1.16041	1.42163	3400593
CDC2L1	0.420699	0.00776165	1.1768	1.42151	4250739
MELK	0.21864	0.0022377	1.24376	1.42137	2340392
PEMT	0.613768	0.00104772	1.07988	1.42129	7560113
N-PAC	0.916191	0.00494558	1.02602	1.42128	7100424
LOC644877	0.74194	0.00608608	1.07094	1.42017	1110242
REEP5	0.322495	0.0192058	1.27534	1.41996	520324
LOC654244	0.295263	0.00167492	1.19197	1.41951	3190070
NOL11	0.557554	0.0101232	1.13045	1.4195	2630161
SLC25A10	0.456826	0.006388	1.15454	1.41936	2900121
STX2	0.31695	0.00129134	1.17347	1.41922	5910619
ZDHHC16	0.447207	0.00272282	1.13736	1.41896	5700296
SRP19	0.378397	0.00924817	1.20825	1.41883	4210431
BOLA2	0.908341	0.0376016	1.04082	1.41868	60148
HSPA14	0.39095	0.00414757	1.17262	1.41861	6660497
ARS2	0.450109	0.00356136	1.14206	1.41855	3420121
LRDD	0.730266	0.00116551	1.05695	1.4183	580242
DDX19A	0.474918	0.00141968	1.1161	1.41815	7330519
COQ10B	0.468809	0.000778249	1.10832	1.41791	6380021
ATP6V0E2	0.335709	0.00279804	1.18632	1.4176	6180088
L3MBTL2	0.643067	0.00361127	1.08828	1.4176	450670
SNX11	0.478266	0.00405603	1.13464	1.41719	130446
FEN1	0.357947	0.0100486	1.22071	1.41714	1010719
PSPC1	0.39095	0.00361127	1.16792	1.41704	5690563
UBE2L3	0.337137	0.00433992	1.19843	1.4169	1230242
NDUFA9	0.378397	0.00533288	1.1882	1.41655	4810224
TOMM6	0.837592	0.0347292	1.06457	1.41647	2070564
CCNE1	0.66502	0.0268198	1.11931	1.41644	870497
SCLY	0.320262	0.000582574	1.15156	1.41626	1580519
CD40LG	0.323042	0.0365847	1.31404	1.41612	50706
GAR1	0.66589	0.0083207	1.09478	1.41591	130326
PPP2CA	0.380255	0.0016865	1.15354	1.41587	3190647
PHF5A	0.749484	0.00201847	1.05767	1.41586	130037
COPS7B	0.569959	0.00162832	1.09298	1.41559	4590661
LOC728908	0.806414	0.00235568	1.0468	1.41516	4230487
GLT25D1	0.699742	0.00131909	1.06441	1.41503	7380279
DNAJA3	0.400757	0.00031508	1.1111	1.41495	6560445
EIF2B2	0.599117	0.00449504	1.10124	1.41364	3130079
C7ORF26	0.558977	0.0110771	1.13058	1.4136	3780148
UCRC	0.9142	0.0457506	1.04003	1.41317	6130332
SNRNP70	0.383973	0.00522768	1.18139	1.41271	3870010
HS.145049	0.23629	0.000580989	1.18662	1.41181	5870605
RHBDD2	0.103387	0.00868332	1.40774	1.41168	6650746
ECE2	0.658071	0.0130508	1.10475	1.41143	4230368
LOC652864	0.485022	0.0104262	1.15343	1.41085	770437
MELK	0.322996	0.00735289	1.22237	1.4106	160097
MRPS10	0.39924	0.00433992	1.16713	1.41048	2060082
ATP6V0C	0.42428	0.00344721	1.14819	1.40941	3610397
WDR74	0.571083	0.00819417	1.11847	1.40843	2190537
LOC728739	0.489906	0.000711183	1.0988	1.40836	6350048
CCR2	0.974392	0.000262329	1.00536	1.40831	5960239
MRPS17	0.828441	0.0178263	1.05808	1.40826	2690400
LOC401238	0.489819	0.00213846	1.11588	1.40825	6480390
POLA1	0.31153	0.00873875	1.23761	1.4079	5810253
TWISTNB	0.431499	0.0040428	1.14861	1.40692	5570343
SMARCA2	0.564485	0.0173469	1.13794	1.40623	5290474
C12ORF43	0.815068	0.00991371	1.05552	1.406	50414
UBE3C	0.757265	0.00436536	1.06186	1.40578	6560750
UBQLN1	0.299009	0.000751301	1.16266	1.40524	4880703
TSPAN17	0.610375	0.0246562	1.13212	1.40513	840403
PAK1IP1	0.490255	0.00482515	1.13077	1.40513	1990575
H2AFX	0.963607	0.0118571	1.01327	1.40482	6980497
EFHD2	0.396825	0.00979232	1.19175	1.4048	1070544
TTPAL	0.373467	0.000900044	1.13976	1.40474	2370504
EFR3A	0.315684	0.00640099	1.21824	1.40409	110161
YTHDF1	0.632702	0.0150679	1.11332	1.40409	2850441
ATP2C1	0.209976	0.00361616	1.25957	1.40401	780367
TUBGCP5	0.299059	0.0054995	1.22162	1.40398	430315
MFSD1	0.472286	0.0041114	1.13322	1.40372	510288
DDX54	0.717687	0.00196871	1.06263	1.40358	4760301
APRT	0.74194	0.0201507	1.08476	1.40295	6510603
ZDHHC8	0.722318	0.00240588	1.06331	1.40271	4590154
FIBP	0.666062	0.00543445	1.08556	1.40267	6590504
C9ORF37	0.420407	0.00208693	1.13626	1.4023	4200204
FBXW2	0.494377	0.000671641	1.09544	1.40224	1660332
LOC642661	0.343059	0.000514256	1.13653	1.40224	3800577
KLHL8	0.564055	0.000646903	1.08039	1.40212	7100349
RPS26	0.505656	0.00215147	1.10981	1.40212	5490066
LOC652388	0.431499	0.000821712	1.11548	1.4018	5690068
ITPA	0.608647	0.0147758	1.11899	1.40166	360445
SEPHS2	0.470629	0.0191943	1.17611	1.40126	2030736
PDCL3	0.898747	0.0445526	1.04405	1.40106	460750
CLSPN	0.617983	0.000311552	1.06302	1.4009	4890634
PEA15	0.444789	0.000535118	1.10399	1.40086	3610228
LOC100134189	0.512201	0.00302987	1.11255	1.40082	830674
CENPM	0.643704	0.0341352	1.12919	1.40045	3930324
VPS25	0.689671	0.00168147	1.06708	1.40028	1090577
C13ORF23	0.449754	0.0132467	1.17244	1.40024	6660711
GTF2A2	0.725231	0.0115513	1.0805	1.40014	2450368
LOC400506	0.692519	0.00826532	1.08467	1.39999	4760113
LOC387882	0.400757	0.0439363	1.25711	1.39984	5810743
RPP25	0.393285	0.0037715	1.16173	1.39965	670598
ATAD3B	0.284479	0.00294473	1.20875	1.39957	7330091
C17ORF96	0.493318	0.0346741	1.18772	1.39956	6250427
LOC653884	0.252809	0.00317578	1.2269	1.39956	290687
CCDC85B	0.808602	0.00727941	1.05357	1.39951	6400646
MRPL35	0.475886	0.00163245	1.11317	1.39908	5340100
EXOSC6	0.56593	0.00612913	1.11148	1.39881	6330025
ETF1	0.532458	0.0128054	1.13726	1.39803	3170181
HSP90AA1	0.782408	0.0229833	1.0745	1.39793	7050332
PSMD3	0.399839	0.00320719	1.15346	1.39771	60360
WDR18	0.698851	0.00983944	1.08534	1.39758	7400554
LMNB1	0.533904	0.00489888	1.11545	1.39752	3420593
FLNA	0.449754	0.00525005	1.14515	1.39745	6250242
NSMCE4A	0.523959	0.0104657	1.13442	1.39735	6510025
PSMD8	0.367769	0.00479934	1.1801	1.39702	650369
ABL1	0.595151	0.00195675	1.08683	1.39689	4180088
TRIM26	0.501868	0.000294642	1.0812	1.39686	6020463
PEMT	0.485723	0.00176005	1.11075	1.39648	1780411
RPS19BP1	0.861382	0.00562597	-1.03917	1.39646	6590209
PYGB	0.381897	0.00198387	1.14983	1.39644	4540326
WDR12	0.486072	0.0421288	1.19853	1.39639	2350068
CCT5	0.379993	0.00421757	1.17042	1.39597	540170
LOC730167	0.658496	0.0124498	1.09999	1.39558	130414
IPO5	0.392775	0.0049518	1.16829	1.39527	1440632
H2AFY	0.320262	0.0099241	1.22967	1.3951	4260414
HSP90AA1	0.72365	0.0401535	1.10338	1.3951	3390544
PINX1	0.737918	0.00957401	1.07365	1.39507	3130066
RABEPK	0.541199	0.0152055	1.13823	1.39478	460519
DPP3	0.428442	0.00509333	1.15225	1.3947	6760274
MCRS1	0.595309	0.00235839	1.08861	1.3946	1740504
AVEN	0.485022	0.0011753	1.10392	1.39449	3800634
EIF4A3	0.413993	0.00419067	1.15156	1.3944	5270110
ME2	0.475886	0.0171028	1.16716	1.39394	6200408
MPV17L2	0.555091	0.0019766	1.09479	1.39344	6370278
DPH3	0.380488	0.00528701	1.17471	1.39332	7380465
FAR2	0.142278	0.00362162	1.29875	1.39303	6560291
BCCIP	0.447207	0.0445767	1.22233	1.39299	2940040
CHAF1B	0.431499	0.00649737	1.15646	1.39257	4610731
WDR43	0.595371	0.00515099	1.09963	1.39255	3130400
TMEM208	0.989281	0.0110425	-1.00402	1.39201	4120066
MAP4K1	0.56052	0.0155798	1.13223	1.39171	4590477
KPNA6	0.534563	0.00349744	1.10724	1.39108	5340021
NHP2L1	0.690117	0.046595	1.11915	1.39087	4230243
ATG7	0.270055	0.00242185	1.20693	1.39079	5220754
NCAPD3	0.498684	0.00276195	1.11264	1.39064	1570551
LOC100134189	0.351258	0.00640099	1.19526	1.3904	5360576
GLIPR2	0.133546	0.0331029	1.47829	1.39019	830278
CALU	0.558315	0.00871176	1.11883	1.39005	940431
MCM4	0.719258	0.0444217	1.10619	1.38988	2630711
SNRNP70	0.750063	0.00899245	1.06897	1.38975	3120133
ATP6V0C	0.460458	0.00546512	1.13925	1.38951	2360138
MRPL52	0.51262	0.0199179	1.1528	1.38858	1240360
LACTB2	0.371352	0.0186323	1.22607	1.38839	4050711
AIFM1	0.506085	0.0250904	1.16442	1.38834	3290341
LLPH	0.475886	0.00975931	1.14833	1.38809	3190274
NAGPA	0.998337	0.0113664	1.0003	1.38774	6400630
LOC85389	0.628518	0.0251134	1.12222	1.38698	3610753
ZNF696	0.478266	0.00232621	1.11504	1.38677	3310523
CDC45L	0.23266	0.000976936	1.19267	1.38662	2320170
COPS6	0.493318	0.0027615	1.11362	1.38649	6350114
FAM82A2	0.916171	0.0144245	1.02901	1.38638	4730184
LAGE3	0.78101	0.00523502	1.05606	1.38626	1240482
FUS	0.252809	0.00323264	1.22038	1.38611	6130161
LOC389168	0.595399	0.00641275	1.10193	1.38581	3060148
DDA1	0.591833	0.000724536	1.07399	1.38579	7050349
NOC2L	0.323042	0.000262095	1.12285	1.38559	7570356
NP	0.914817	0.0226001	1.03209	1.38555	6840075
DHRS11	0.448772	0.00764587	1.15092	1.38528	6980300
EIF2B3	0.499648	0.030945	1.1736	1.38523	5700647
EXO1	0.289222	0.000984325	1.16845	1.38521	2690458
PRPF40A	0.431499	0.00277885	1.13332	1.38511	4890209
EWSR1	0.240472	0.00670651	1.25757	1.38462	670072
MRPL34	0.875997	0.00433992	1.03301	1.38455	5960114
PAXIP1	0.3622	0.00407467	1.17226	1.38444	3830372
ACTL6A	0.303846	0.0126767	1.24463	1.38403	5220358
TMEM167A	0.637805	0.0105417	1.09944	1.38392	3870008
GTF2H2B	0.43838	0.0106602	1.16402	1.3834	1510138
TTC4	0.441979	0.00266897	1.12821	1.38315	3060347
UCHL5IP	0.502036	0.000712446	1.09046	1.38296	6350750
TMEM4	0.667082	0.0201507	1.10326	1.38256	1510564
EIF3J	0.407861	0.00650424	1.16158	1.38226	4280020
TRMT1	0.551063	0.00369201	1.10255	1.38192	7650278
ACVR1B	0.406854	0.00699919	1.16376	1.38173	4570240
NOMO3	0.375727	0.00602392	1.17843	1.38168	6370181
PPP1CA	0.479329	0.0121453	1.15001	1.38165	3990368
PIGU	0.299059	0.00103355	1.16062	1.38155	3180554
TRIOBP	0.427894	0.00141968	1.12074	1.38118	2900246
MKI67	0.413993	0.00363649	1.14355	1.38117	20364
SNORA73B	0.52621	0.00542629	1.115	1.38094	6620039
NARG1	0.406126	0.0179989	1.19807	1.38087	3140524
BAZ1B	0.337137	0.00306426	1.17201	1.38064	4280347
NOP14	0.700808	0.00369106	1.06922	1.38032	5560121
SPRYD3	0.536519	0.00150278	1.09196	1.38031	3180521
HS.572219	0.468706	0.0123859	1.15526	1.38023	4200753
WDR4	0.406854	0.011066	1.17776	1.38005	4890240
IER5	0.86771	0.0273463	-1.04805	1.37985	650241
MRPL4	0.854652	0.00749226	1.04074	1.37964	6220450
COX4NB	0.724542	0.00562098	1.06807	1.37932	2630553
TXNDC9	0.315684	0.0055895	1.20082	1.37922	4290521
ITGB1	0.108499	0.0202305	1.4417	1.379	110440
MRPL36	0.37899	0.00709843	1.1803	1.37895	20465
C1ORF216	0.555409	0.00450292	1.10372	1.37861	4670608
EIF2B1	0.544049	0.00237518	1.0963	1.37832	6520682
C13ORF27	0.452802	0.0137084	1.16327	1.37824	1850068
PHCA	0.305123	0.00311809	1.18707	1.3782	1230017
C1ORF53	0.563199	0.00267802	1.09362	1.37814	990382
AHCTF1	0.358479	0.00515828	1.17814	1.37758	1230196
SCO1	0.406854	0.00394659	1.14665	1.37684	3450563
C19ORF24	0.842956	0.00168094	1.03386	1.37637	10189
TTF2	0.204573	0.0101724	1.29646	1.37619	2190220
TOMM34	0.276975	0.0015558	1.18183	1.37594	1190445
BTBD6	0.489778	0.0110603	1.14161	1.37587	6900307
CHN1	0.330539	0.0150128	1.2303	1.37583	610332
MCOLN1	0.852971	0.00193129	1.03299	1.37542	6450056
HIGD1A	0.393285	0.0142199	1.19369	1.37538	3780019
CYB561D2	0.575938	0.0110403	1.11423	1.37489	4830328
DUSP14	0.546249	0.0177203	1.13458	1.37459	4150278
ESRRA	0.736682	0.0039887	1.06099	1.37456	1660541
SETD4	0.496659	0.000984325	1.09368	1.37447	6380709
RGL1	0.427894	0.00436536	1.14138	1.37435	3180039
CCDC137	0.36497	0.000610774	1.12516	1.37424	7100681
RBM12	0.426935	0.00783595	1.15684	1.37403	2850438
GTSE1	0.40895	0.00435455	1.1469	1.37399	6980382
FBXW5	0.658071	0.00264322	1.07367	1.37368	1340427
LYRM4	0.498315	0.0162146	1.14764	1.37366	1240487
CLTB	0.454477	0.00944601	1.1498	1.37351	1110095
SLC30A1	0.371022	0.000548142	1.12093	1.37346	5490546
CYTSA	0.698455	0.00671383	1.07585	1.37344	6020209
RASAL3	0.564485	0.0167516	1.12674	1.37332	520273
LARS2	0.781376	0.00267802	1.04879	1.37327	4280767
OGFOD1	0.500277	0.00435032	1.1159	1.37283	6330242
GADD45G	0.295263	0.0320874	1.29703	1.37266	5570114
LOC727980	0.701199	0.0036858	1.06783	1.37256	1240154
SELI	0.202604	0.00108139	1.2021	1.37244	4280370
EZH2	0.270055	0.00237701	1.19682	1.37171	4180524
TBRG4	0.785577	0.0054995	1.05308	1.37137	6420152
C7ORF49	0.354008	0.00539375	1.17897	1.37124	7150259
ACOT1	0.390679	0.00820111	1.17432	1.37056	4900438
MSI2	0.159671	0.000832823	1.21111	1.37047	7040369
QTRTD1	0.293668	0.0032683	1.19171	1.37034	2490204
NSUN5	0.785283	0.00458278	1.05158	1.37026	5340458
KLHL18	0.511653	0.00372794	1.10851	1.36999	4050239
DDX49	0.527637	0.00296188	1.10096	1.36991	450309
ZNF259	0.554476	0.00529391	1.10492	1.36967	7050561
GNPTAB	0.865386	0.0128772	-1.04115	1.36949	2490670
FLJ20718	0.851626	0.0114274	1.04341	1.36935	5080746
CCT7	0.755277	0.00920024	1.06496	1.36909	5270500
SEH1L	0.45763	0.00748553	1.14084	1.36882	580196
CNDP2	0.6245	0.00626161	1.09107	1.3684	3390017
SLC19A1	0.796371	0.00301735	1.04556	1.36779	4760014
B3GAT3	0.325262	0.00176188	1.1572	1.36773	7510563
SFMBT1	0.274231	0.000911005	1.16561	1.36732	1780152
ME2	0.702723	0.0322801	1.09944	1.36701	7550521
HSPBAP1	0.199724	0.00142131	1.20899	1.36692	6420142
ALDH4A1	0.500481	0.00168831	1.09884	1.36667	1470427
PPP2CA	0.335709	0.00823792	1.19864	1.36661	1740240
GART	0.293489	0.00671405	1.21577	1.36652	3780435
MRPL46	0.780456	0.00932026	1.05918	1.36633	4210762
TUBB	0.295263	0.00314175	1.18621	1.3663	6580474
SFRS1	0.400757	0.0170124	1.19198	1.36629	430026
DDX1	0.480398	0.0114121	1.14202	1.36623	610324
GCN1L1	0.565797	0.0051797	1.10041	1.36597	6270450
TOP1	0.397612	0.0026762	1.1394	1.36579	1570537
CHERP	0.672575	0.0011753	1.06116	1.36561	3130180
CCT7	0.474511	0.0314336	1.17867	1.36547	7160719
TEX10	0.622388	0.0176837	1.10968	1.3653	6770044
ORAOV1	0.366624	0.00438343	1.16458	1.36512	4880053
KPNB1	0.512903	0.0181346	1.14158	1.36492	6840577
IP6K1	0.647137	0.00372794	1.07812	1.3648	6040064
TIMM23	0.672812	0.0484582	1.11845	1.36474	3840446
LOC729148	0.47014	0.00530042	1.12768	1.36452	5670397
C16ORF61	0.417508	0.00302987	1.13272	1.36436	6400025
NHP2	0.776946	0.0323316	1.07618	1.36428	6550291
STAG1	0.404306	0.00175657	1.1278	1.36404	7570026
BCLAF1	0.494618	0.0388869	1.17597	1.36394	3870634
MYH9	0.479684	0.00715785	1.13057	1.36381	6620136
C17ORF85	0.6245	0.00313657	1.08021	1.36372	3180343
MED27	0.494618	0.00656994	1.12335	1.3634	5220392
TRIM37	0.402245	0.00125915	1.12176	1.36327	4730564
C9ORF86	0.788959	0.00694467	1.05348	1.36323	1780762
GNL3L	0.595465	0.0354041	1.13432	1.36309	5900746
CHCHD10	0.947926	0.0476849	1.02373	1.36292	940010
CRK	0.658687	0.00136409	1.06478	1.36281	6550196
SF3B3	0.7204	0.00515828	1.06539	1.36278	1090239
RPL7L1	0.911712	0.0339421	1.03427	1.36271	1770609
WDR1	0.406126	0.014162	1.18012	1.36257	7150475
POLR2F	0.985378	0.0143633	-1.00567	1.36252	6370762
GUF1	0.775482	0.0097148	1.06038	1.3625	5890338
LOC390557	0.819106	0.00668589	1.0463	1.36247	6270193
ANKRD35	0.658071	0.0141095	1.09482	1.36227	4590377
TRMT61A	0.617983	0.00337487	1.08222	1.36214	4150484
SLC25A3	0.153851	0.00217087	1.24253	1.36182	4040224
SLC9A3R1	0.379993	0.0220108	1.21294	1.36162	2450452
UTP15	0.405739	0.00288773	1.13632	1.3616	1770195
RRP8	0.44848	0.00353939	1.12478	1.36145	4890537
LOC728263	0.489984	0.00103779	1.09301	1.36056	4610292
MED24	0.952656	0.00368241	-1.01324	1.36034	7400411
TXNRD1	0.51676	0.0201721	1.14146	1.36019	2320133
C13ORF3	0.338965	0.0077748	1.19114	1.35963	4180133
EXOC6	0.47014	0.00353939	1.11758	1.35952	7330196
RSC1A1	0.443465	0.00301735	1.12239	1.3591	1850176
PRMT6	0.529418	0.00916562	1.11849	1.35901	7200707
STRAP	0.406854	0.0255211	1.19952	1.35898	4200672
COBRA1	0.740406	0.00429973	1.05855	1.35873	6860113
MARCH2	0.399839	0.0030846	1.13886	1.35869	1470196
NSUN5B	0.56593	0.0255826	1.13229	1.35849	4070367
ZNF668	0.30891	0.00225007	1.16861	1.35846	5820647
CDK9	0.406854	0.00449504	1.14276	1.35833	430767
CDK4	0.579908	0.0240461	1.1261	1.35821	7380110
NASP	0.397569	0.0224353	1.20096	1.35794	4260682
LOC644584	0.362377	0.00679284	1.1763	1.35794	2030619
SIGMAR1	0.46965	0.00464425	1.12285	1.3579	510136
MCM3	0.390274	0.0118076	1.18067	1.35739	6650053
CHRAC1	0.192279	0.000579963	1.18032	1.35732	610300
LOC148915	0.466831	0.00420148	1.12168	1.35705	3310392
ANXA2	0.694774	0.0208965	1.09026	1.35685	4780615
C5ORF35	0.563199	0.0175788	1.12348	1.35675	6100239
SDCCAG3	0.431334	0.00824944	1.14956	1.35618	7040553
ARPC4	0.404647	0.00382289	1.14101	1.35616	2690601
C19ORF62	0.468108	0.00711423	1.1327	1.35599	2760259
ARHGAP10	0.164166	0.0110791	1.31088	1.35594	2000669
TFAM	0.316926	0.0125061	1.21804	1.35538	650326
HELLS	0.482765	0.00379817	1.11381	1.35537	4540768
ACSL1	0.736682	0.0272125	1.08233	1.35511	1030431
CXORF64	0.454477	0.0152684	1.15636	1.35483	3180242
LOC654174	0.554476	0.00568464	1.10237	1.35474	6270367
FTSJ1	0.360642	0.00256311	1.14899	1.35443	1110605
WDR12	0.56646	0.0460124	1.14955	1.35434	5270315
MRPL17	0.323042	0.0143095	1.21805	1.35407	6660270
TAF2	0.996494	0.00381303	1.00074	1.35396	1410341
ARMC6	0.842867	0.00353741	1.03572	1.35342	2060128
UBE2M	0.516291	0.00333119	1.10069	1.35282	6180619
TRAPPC4	0.716382	0.0386229	1.09502	1.35275	1230639
IMPDH1	0.806414	0.0150825	1.05517	1.35263	3120431
C7ORF20	0.554476	0.00175866	1.08464	1.3526	6560608
FAM86A	0.420955	0.00379817	1.13248	1.35251	6480379
CHAF1A	0.406854	0.0130208	1.17119	1.3525	2120097
SLC25A25	0.514191	0.019159	1.13812	1.35248	10487
MAPRE1	0.380488	0.00739805	1.16721	1.35224	6060731
WDR55	0.561466	0.0139962	1.11709	1.35214	5700669
CEP78	0.54334	0.0149272	1.12355	1.35208	5570142
OTUD6B	0.509657	0.00458278	1.10778	1.35204	5550537
IVD	0.454477	0.00814091	1.1379	1.35193	6020398
C14ORF109	0.462664	0.00739805	1.13314	1.3517	1820092
NUBP2	0.837957	0.00949079	1.04298	1.35123	6960730
KHSRP	0.457254	0.0131412	1.14921	1.35075	7000470
CCNA2	0.489778	0.0143095	1.13948	1.35056	2650608
TMEM99	0.753094	0.0283063	1.07767	1.35052	3310471
DHDDS	0.802872	0.00401869	1.04452	1.35033	2350576
C22ORF28	0.484834	0.00436783	1.11422	1.35029	5810632
TSEN2	0.648003	0.0361479	1.11487	1.35028	6900176
IP6K1	0.725901	0.00394895	1.05947	1.35015	6130537
SEH1L	0.313583	0.00923166	1.20513	1.35014	6760504
LOC401115	0.565797	0.0152272	1.11682	1.3498	6280167
KIF1B	0.388872	0.0209512	1.19984	1.34977	7040707
VKORC1L1	0.406854	0.00391848	1.13644	1.34959	6510189
ADCY1	0.6741	0.0147642	1.08803	1.34907	580561
NUDT21	0.505618	0.00786298	1.11972	1.3488	3170446
MCM3	0.493318	0.0230652	1.15099	1.34879	6290494
CCDC90A	0.509363	0.0335023	1.15686	1.34843	6270373
SEC16A	0.69897	0.0179543	1.0848	1.34818	2600343
NADK	0.404306	0.00117966	1.11536	1.34769	6980753
CIITA	0.480242	0.00224587	1.10334	1.34744	4210167
ACTL6A	0.292582	0.0180032	1.24835	1.34696	5080603
CMTM6	0.417508	0.0221702	1.18213	1.34695	1470520
LOC100132418	0.496659	0.000731446	1.0839	1.34686	5870754
NUTF2	0.404306	0.0386383	1.21603	1.34666	3140563
NUP210	0.776904	0.0409411	1.07692	1.34665	2320215
NUDT5	0.371022	0.0251767	1.21667	1.34657	1470242
MCM10	0.683097	0.0207194	1.09129	1.34577	6580685
LSG1	0.354008	0.0109384	1.18932	1.34548	6660619
ZNF828	0.310626	0.0228203	1.24675	1.3451	4480504
LIG3	0.721034	0.00808258	1.0674	1.34488	3460431
ANAPC11	0.805796	0.00936057	1.04976	1.34487	10220
UPF2	0.591833	0.00818884	1.09688	1.34475	2750189
LOC653888	0.364683	0.0355258	1.23622	1.34423	4860093
AAGAB	0.652223	0.0114794	1.08854	1.34401	5490500
DPH3	0.818603	0.0230652	1.05536	1.34397	6510279
BCLAF1	0.46965	0.0387484	1.17921	1.34381	3800176
TAP2	0.721565	0.0260894	1.08351	1.34377	2650156
FAM100A	0.425369	0.00261793	1.12081	1.34351	1660086
CRK	0.723011	0.00165772	1.05193	1.34312	4780086
APP	0.356223	0.00666844	1.1715	1.3431	3370577
HMGN2	0.355069	0.0112909	1.18903	1.34307	3930577
CKAP5	0.446391	0.0168122	1.15795	1.34234	670500
UCHL5	0.214885	0.0154312	1.28649	1.34207	2750746
DHX35	0.456826	0.00314175	1.11376	1.34202	20192
PDIA6	0.494537	0.0111482	1.12809	1.34201	10463
EIF4A1	0.513382	0.00654311	1.11041	1.34192	1450670
TXNRD2	0.894683	0.00518369	1.02659	1.34189	2230397
RNF126	0.512201	0.0239645	1.1413	1.3418	6330561
EIF5B	0.487842	0.0152272	1.13846	1.34177	7330047
APITD1	0.734826	0.0445793	1.08926	1.34168	5960709
PPIL5	0.379993	0.01053	1.17421	1.3413	4830427
EED	0.272875	0.00267802	1.18306	1.34125	5700743
RFC3	0.320262	0.00505234	1.17634	1.34096	3890309
RAB35	0.486072	0.00256978	1.102	1.34095	3390192
SEC11C	0.24156	0.0320906	1.31331	1.34093	150082
ZDHHC14	0.41479	0.00279804	1.12377	1.34059	7610091
AP4E1	0.502036	0.00674206	1.11479	1.34052	270343
MED27	0.292582	0.00307618	1.17684	1.34023	5360446
HNRNPK	0.153233	0.00183127	1.22338	1.34021	7000463
DPP3	0.52667	0.00852971	1.11193	1.3401	430408
LSM7	0.689671	0.00778607	1.07379	1.33991	5670315
NAAA	0.362618	0.012627	1.1874	1.33981	5130176
COX17	0.844527	0.030945	1.0505	1.3396	630735
CACYBP	0.811926	0.0173859	1.05331	1.33957	5890736
DARS2	0.408655	0.0286202	1.19278	1.3394	5910097
TRIM28	0.661996	0.00283572	1.06746	1.33932	3890600
AMD1	0.56052	0.0154977	1.11569	1.33879	3870619
RAD51C	0.644324	0.0498266	1.12104	1.33878	5910215
LOC100132918	0.765201	0.0207565	1.06782	1.33876	3130504
CDC2L2	0.6741	0.00816326	1.07695	1.33864	5690152
FAM188A	0.893623	0.0114121	1.03027	1.33853	3060661
HSPBP1	0.594555	0.0185436	1.11042	1.3384	5360220
PSMD6	0.484708	0.0168295	1.14124	1.3383	5810070
LSM1	0.509223	0.00520913	1.10697	1.33823	6590196
FBXO22	0.700224	0.0206915	1.08459	1.33807	4880685
RPS6KB2	0.480718	0.00394895	1.10961	1.33779	4150136
SRP9	0.509657	0.0161754	1.12987	1.33727	3930358
SNORA76	0.476309	0.00542629	1.1172	1.33715	4230477
LOC100128266	0.508175	0.0456132	1.16492	1.33669	10152
TSR1	0.538284	0.00983944	1.11076	1.33646	7550133
NDUFS8	0.226781	0.00482833	1.22033	1.33636	1070538
NAE1	0.272875	0.0132305	1.23927	1.33616	4010243
TMEM50B	0.570566	0.038622	1.13555	1.3361	3460307
DDX55	0.335709	0.0117892	1.19469	1.33576	5960672
PIN1	0.493318	0.00476547	1.10911	1.33564	4640168
GPAA1	0.911313	0.00828101	1.0246	1.33563	2480288
BRI3BP	0.886718	0.0213106	1.03577	1.33563	6840348
PIGK	0.327669	0.0047801	1.16813	1.33552	6180300
E4F1	0.59509	0.00325816	1.08054	1.3354	3390068
SLC25A20	0.891145	0.0054995	-1.02702	1.33527	6220161
DPH3	0.917588	0.0187365	1.02661	1.33522	6250397
NOS3	0.409785	0.0232326	1.18051	1.33504	2480195
KEAP1	0.80374	0.00183127	1.03794	1.3346	3420497
SLC4A7	0.335709	0.00216643	1.1458	1.33446	940035
STOML2	0.935682	0.0150211	1.02114	1.33435	6650458
C17ORF70	0.871001	0.0419699	1.04606	1.33414	4540064
TMEM19	0.40895	0.00352264	1.1281	1.33413	110196
TRMT5	0.418735	0.0116595	1.15455	1.33413	5960253
KLC1	0.303846	0.00630306	1.18855	1.33412	1510736
TUFM	0.718187	0.0361026	1.08843	1.33412	6370097
CNPY2	0.834438	0.01679	1.04655	1.334	4150475
AUH	0.440974	0.0346741	1.18282	1.33374	7330180
MCM5	0.313583	0.0131004	1.20948	1.33352	7330253
CFL1	0.459103	0.0138034	1.14247	1.33324	4250458
STUB1	0.510706	0.0035439	1.09802	1.3331	1850445
DPYSL2	0.344231	0.0144128	1.19734	1.3327	3290685
TBRG4	0.868976	0.0188193	1.03946	1.33252	5810541
GNL3L	0.86198	0.00149418	1.02736	1.33252	7610408
LMO4	0.0673125	0.0410541	1.52856	1.33213	5910523
ERI3	0.396812	0.00790575	1.15372	1.33198	4830747
XPO4	0.511906	0.00131016	1.08406	1.33183	2940343
DYNLL2	0.872158	0.0291297	1.0419	1.33183	3400551
DDB1	0.463177	0.00788272	1.12749	1.33156	2370100
PSMC1	0.270055	0.000749604	1.14894	1.33146	830608
PGD	0.54669	0.0340965	1.13773	1.33119	2900594
PPP2R4	0.704513	0.00405603	1.06158	1.33114	6040114
GLRX2	0.496659	0.0114714	1.12405	1.33095	6980274
CHTF18	0.947926	0.00631631	-1.015	1.3309	1770689
EXO1	0.375727	0.0112292	1.17404	1.33088	1770646
POLR2D	0.72365	0.0190937	1.07513	1.33078	6900025
TNFSF14	0.389055	0.0289217	1.20288	1.33062	770592
USP13	0.678223	0.00379779	1.06562	1.33059	7160037
C13ORF23	0.509363	0.0105901	1.11837	1.33058	1260575
SET	0.59509	0.0156301	1.10431	1.33029	4230224
CCDC99	0.43823	0.0182263	1.15865	1.33013	520528
E2F3	0.465698	0.0126911	1.13755	1.32984	3930059
XPR1	0.399839	0.00175375	1.11848	1.32947	5290246
CRY1	0.161448	0.00723461	1.26741	1.32904	1940253
KIF3B	0.278995	0.00932038	1.2155	1.32901	450398
SLC25A44	0.313398	0.00434918	1.17096	1.32899	4810615
MARS	0.563199	0.0451982	1.14047	1.32895	2690707
TRAPPC2L	0.935036	0.0322826	1.02482	1.32883	1450082
RAD51L3	0.454477	0.00235839	1.10554	1.32871	3890347
LAMP2	0.75314	0.00654311	1.05577	1.32833	6480142
ORC5L	0.371885	0.0288761	1.21144	1.32826	3800110
SLC20A2	0.487163	0.00334773	1.10221	1.32806	6590037
CUL2	0.46965	0.00867996	1.12634	1.32748	2000193
HYOU1	0.457452	0.00450292	1.11558	1.32708	5700041
COBRA1	0.448889	0.00648229	1.12596	1.32666	6380044
DPAGT1	0.632381	0.00392192	1.07394	1.32613	6290719
USP1	0.295263	0.00947344	1.2028	1.32611	3400008
TMED9	0.675736	0.0349471	1.09827	1.32546	5390202
HERC2	0.396107	0.00343898	1.13104	1.32544	6130674
ALG14	0.822976	0.0221234	1.05108	1.32496	50128
LASS2	0.789463	0.00900422	1.05046	1.32474	6380154
PITPNA	0.737377	0.00566069	1.05678	1.32454	6590243
LOC647150	0.346817	0.0223693	1.21008	1.32452	630360
ZDHHC16	0.413651	0.00473119	1.12971	1.32451	1770358
PDIA5	0.50823	0.0126911	1.12093	1.32441	3170491
LOC652672	0.612152	0.0114279	1.09274	1.32432	6960020
NDUFB2	0.6862	0.030945	1.09288	1.32431	4150687
SNORD110	0.691751	0.00397941	1.06227	1.32408	1240273
TUBA1A	0.39095	0.0286382	1.19647	1.32401	4490577
PKMYT1	0.81119	0.02201	1.05357	1.32368	2510678
SCAP	0.667354	0.0114926	1.07974	1.32368	3140382
ILF3	0.901147	0.0110683	1.02712	1.32314	1450075
DBNL	0.50823	0.0108146	1.11702	1.32308	2140671
SLC4A7	0.406854	0.0372567	1.19702	1.32285	620543
TMEM185A	0.785283	0.00552029	1.04706	1.32279	4640196
GATA3	0.291697	0.0389477	1.27798	1.32261	5910719
VPS33A	0.338574	0.0123961	1.18777	1.32197	7510541
SPATA5L1	0.931096	0.00761177	1.0191	1.32157	7400619
HS.104792	0.272875	0.00535747	1.1944	1.32112	10600
ARPC1B	0.400757	0.0473982	1.21305	1.32064	130717
RCE1	0.492395	0.00529391	1.10707	1.32063	3520288
NUP153	0.67243	0.0232864	1.08952	1.32056	3840131
PLD6	0.360649	0.00316709	1.13995	1.32045	1980474
LRPAP1	0.956727	0.0302516	1.01569	1.32038	2650521
URM1	0.843986	0.00550655	1.03501	1.31986	60390
ASCC3	0.572002	0.0164107	1.10764	1.31978	650722
GTF3C2	0.920178	0.00122366	1.01603	1.3196	2640437
SFRS15	0.595592	0.00413137	1.07969	1.31957	990056
ASCC2	0.492395	0.00784897	1.11428	1.31948	1570523
LOC732360	0.996428	0.00866565	1.0008	1.31937	3940274
KIAA0194	0.993365	0.00851913	1.00183	1.31934	2850743
NBN	0.722318	0.0357644	1.08352	1.31928	3610343
RBL1	0.413781	0.00379817	1.1229	1.319	2900132
LOC441714	0.40895	0.00436536	1.12694	1.31859	770706
TUBB4Q	0.743533	0.0239896	1.07072	1.31828	1990327
LOC221710	0.425369	0.00795698	1.13569	1.31812	4670703
PPP1CA	0.748636	0.0470291	1.08071	1.31812	4210414
ANKRD54	0.689671	0.0146127	1.0777	1.31787	2340598
LOC729406	0.862241	0.0439363	1.04735	1.31786	3440064
SBDSP	0.45773	0.00827967	1.12499	1.31786	5260717
CHMP6	0.578252	0.00456097	1.0837	1.31754	5690520
FASTKD1	0.409653	0.0103146	1.14637	1.31733	4810546
USP5	0.602385	0.0144245	1.09725	1.31729	6560747
C1ORF144	0.436987	0.00528917	1.1223	1.3165	2030044
ABHD11	0.569574	0.000671641	1.06445	1.31639	1940068
SNRPG	0.608647	0.0485567	1.12357	1.31635	2940168
ARPC4	0.399839	0.0173427	1.16869	1.31628	2600619
AGPAT9	0.209976	0.027313	1.3038	1.31625	2060477
C19ORF48	0.811103	0.0445223	1.06112	1.31574	2650349
SBDSP	0.634045	0.00363649	1.07041	1.31571	4900707
WDR40A	0.791048	0.0106071	1.05029	1.31559	3290091
RNF220	0.468528	0.0052008	1.11235	1.31548	4540328
TSR2	0.50964	0.00191671	1.0854	1.31545	6250390
PSMD9	0.430792	0.00232197	1.10895	1.31544	2140189
UGCGL1	0.269929	0.0012355	1.153	1.31543	3170592
POLE3	0.575989	0.0224897	1.11173	1.31516	1300491
CHEK1	0.370925	0.0170046	1.18274	1.31512	7200270
BPGM	0.645092	0.00356136	1.06824	1.31505	3060682
C12ORF49	0.445993	0.0105675	1.1337	1.315	3170102
ST7	0.531979	0.0189992	1.12006	1.31496	4570575
EXOSC3	0.576534	0.019551	1.10849	1.31485	6130196
SNORD48	0.636367	0.00457764	1.07243	1.31469	3190382
SLC39A3	0.81119	0.0114873	1.04622	1.31451	5670136
CYC1	0.745496	0.0297242	1.07271	1.31444	1770520
LRPPRC	0.855932	0.00930103	1.03558	1.31441	6380064
CTU2	0.396369	0.00473119	1.13364	1.3142	5490086
DHX9	0.560485	0.0189044	1.11232	1.31415	3930689
SFRS13A	0.314049	0.00702642	1.17549	1.31398	6110014
VPS24	0.367286	0.0115781	1.16961	1.31395	2140634
COMTD1	0.548477	0.043957	1.13842	1.31391	6960377
PSPC1	0.783402	0.019717	1.05826	1.31386	4200414
MRPS12	0.992324	0.0107851	-1.00238	1.31375	6980487
ELOVL1	0.485723	0.00576773	1.108	1.31354	3370722
LMF2	0.93547	0.0102186	1.01882	1.31342	1740576
HSPA4	0.420407	0.0389069	1.18663	1.31339	430142
CCT4	0.371022	0.0155515	1.17804	1.31338	6290014
HSPA9	0.629871	0.0333506	1.10688	1.3133	430630
C9ORF78	0.546964	0.0223192	1.11895	1.31291	3890524
HYOU1	0.697724	0.0339818	1.08827	1.31277	520189
TIMM8A	0.413993	0.0173428	1.15827	1.3127	3360156
TLCD1	0.496659	0.00776864	1.1099	1.31269	1430681
DUT	0.245835	0.0480335	1.31557	1.31261	6330494
NUPL2	0.450762	0.01679	1.14327	1.31259	5340209
TCHP	0.338574	0.00536369	1.15716	1.31243	730687
UBLCP1	0.452187	0.027867	1.15834	1.31183	10278
SELS	0.77328	0.0273495	1.06456	1.31175	6020474
ADAT1	0.40895	0.00808258	1.13815	1.3116	1710204
MRPS16	0.388872	0.0240792	1.18442	1.31148	4830577
SLC7A6	0.980046	0.0109384	1.00601	1.31136	6380364
RB1	0.923197	0.0130508	1.02181	1.31136	6280474
RFWD3	0.512201	0.0240073	1.12958	1.31135	5340167
FOXM1	0.663903	0.0124409	1.07921	1.31128	540053
PXMP2	0.637805	0.0349471	1.10443	1.31094	5820324
CDCA4	0.816619	0.0118233	1.04497	1.31091	290333
KIAA0100	0.605894	0.0109384	1.08986	1.31082	5420204
AZI1	0.543374	0.0207565	1.11743	1.3106	3390605
FAM168B	0.93547	0.00449819	1.01626	1.31057	5270187
SNHG3-RCC1	0.442365	0.00556201	1.11924	1.31055	5810470
PPAT	0.795352	0.0196278	1.05438	1.3105	4070132
ACAD8	0.577464	0.0130259	1.09867	1.31038	730671
XRN2	0.475886	0.0257249	1.14603	1.31027	2570671
HSPC171	0.795214	0.0354292	1.06154	1.31023	5820255
DDX18	0.478266	0.0112292	1.12234	1.31016	6060201
CDC34	0.968813	0.00197653	1.00661	1.3101	1710278
LOC652324	0.718187	0.018108	1.07162	1.31007	5360168
PGRMC1	0.354008	0.00570374	1.15287	1.30966	2970521
DHX15	0.486323	0.0246343	1.13922	1.30936	4590333
MSTO1	0.299009	0.00524271	1.17144	1.30906	290554
ORAI1	0.40895	0.00469456	1.12478	1.30903	5700717
APP	0.288912	0.00921095	1.19766	1.30897	650110
HS.551538	0.842513	0.00764669	1.03617	1.30897	5560544
WDR36	0.389055	0.0115508	1.15714	1.30836	6650100
HNRNPH1	0.400757	0.00933028	1.14553	1.30815	5270754
EID3	0.86771	0.0196464	1.03746	1.30815	3190672
PHF19	0.989263	0.0146227	-1.00344	1.30811	7650474
OSBPL1A	0.0493843	0.00301735	1.29513	1.30803	7650243
PIK3R2	0.961705	0.0141825	-1.0118	1.30798	2140097
SUPT16H	0.727702	0.0194238	1.06938	1.3079	780753
NCOA5	0.595259	0.0277555	1.10952	1.30772	2690292
THOP1	0.603517	0.00910039	1.08668	1.3077	770672
BRD7	0.91536	0.0167697	1.02474	1.30758	430040
DHX29	0.658071	0.0123004	1.07986	1.30749	4850519
TH1L	0.826115	0.027573	1.04991	1.30748	6250017
EEF2K	0.458396	0.00566939	1.1131	1.30675	3420300
CUL1	0.408655	0.0129851	1.14885	1.30671	70601
XPR1	0.354008	0.0053279	1.14913	1.30666	4010075
IFFO1	0.712801	0.0212288	1.07461	1.30662	6620050
LOC387703	0.317664	0.0342913	1.23446	1.30651	2850356
LBR	0.371022	0.0246274	1.1917	1.30649	5080524
CAB39	0.493552	0.00816896	1.10991	1.30649	7000017
ZC3H14	0.573164	0.00879198	1.092	1.30629	3940053
RNF167	0.509223	0.0282527	1.13409	1.30598	1580521
SMARCB1	0.796371	0.00484192	1.04179	1.30586	130241
DEGS1	0.406318	0.029805	1.17902	1.3057	5560398
SNORA73A	0.630998	0.0128801	1.08586	1.30545	7550593
KIAA0133	0.899951	0.00328961	1.0213	1.30539	7050075
SNX19	0.601559	0.0143378	1.09398	1.30528	360673
TRAP1	0.719918	0.0311538	1.07848	1.30525	4670092
ABHD11	0.582457	0.0093456	1.09064	1.30525	6110592
TMEM199	0.406854	0.00543445	1.12878	1.30513	2190056
HS.554608	0.741229	0.0117156	1.05991	1.30499	5550242
BIRC5	0.699863	0.0305251	1.08367	1.30492	7550626
ZNF207	0.480242	0.0136019	1.12397	1.30491	1660632
UBE4B	0.922038	0.0303623	1.02558	1.3044	2140563
TP63	0.0311511	0.0417121	1.55239	1.30432	1770156
HELLS	0.313398	0.0221444	1.21526	1.30431	7040161
RAD54L	0.763232	0.0297363	1.06682	1.3043	1980291
HS.403972	0.371352	0.00562597	1.1436	1.30411	5260328
SLC7A1	0.327472	0.0184347	1.19739	1.304	20241
TNPO1	0.411123	0.0180872	1.15628	1.30391	5080482
ANKRD41	0.484708	0.0390994	1.15324	1.30379	4670554
MRPS34	0.691924	0.0083361	1.06619	1.30277	6110307
RBM12	0.595309	0.0302787	1.11001	1.30277	4880021
PKP4	0.431499	0.00316924	1.10885	1.30265	5890440
MTX1	0.820474	0.0302784	1.05181	1.30239	380725
DNMT3A	0.546964	0.00646542	1.09175	1.30235	1300592
XRCC6	0.558011	0.0105417	1.09748	1.30223	6380347
BTBD10	0.651775	0.00553439	1.06959	1.30152	4250544
ATP5B	0.406854	0.0171188	1.15546	1.30135	4540021
HOMER2	0.176022	0.00503515	1.22259	1.30114	1570767
CDKN2A	0.343768	0.0102447	1.1683	1.30108	5550671
FASTKD5	0.636556	0.0212732	1.09152	1.30087	6650220
PITRM1	0.98892	0.0292091	-1.00392	1.30053	1510072
MCRS1	0.505656	0.00678266	1.10162	1.3005	2600553
RDH13	0.62515	0.00907271	1.08035	1.30031	1300187
CPSF4	0.320262	0.00411416	1.15151	1.3002	5560010
RLN2	0.505618	0.00516363	-1.09682	-1.30006	6040270
LOC642197	0.988616	0.00974985	-1.0033	-1.30015	5130601
ITGB3BP	0.58748	0.0213106	-1.10327	-1.30027	5890253
LOC100132345	0.444789	0.0040428	-1.10864	-1.3003	5260577
CARS	0.998306	0.0346791	1.00037	-1.30043	7000682
RSL24D1	0.780461	0.0212356	-1.0576	-1.30053	3420451
JAZF1	0.780456	0.00918582	-1.0495	-1.30064	3520463
CKB	0.643414	0.0463023	-1.1069	-1.30082	4150066
ZNF673	0.400757	0.00349166	-1.11956	-1.30084	870373
LOC390345	0.732884	0.04829	-1.08149	-1.30093	2810050
HSPC157	0.886718	0.0483118	-1.03865	-1.30116	3460022
HSPC268	0.709588	0.0143095	-1.06882	-1.30138	1240576
ZNHIT3	0.360642	0.0497419	-1.22846	-1.3016	6650561
FAM10A4	0.828494	0.0289354	-1.04889	-1.30181	4050195
CRSP9	0.436987	0.0130624	-1.13741	-1.30193	6060452
FAM24B	0.629821	0.0369205	-1.10591	-1.30205	6940181
SMARCD3	0.546428	0.0052629	-1.0887	-1.30208	5910632
TCEAL8	0.937419	0.0225165	1.02045	-1.30212	7380138
C21ORF33	0.349742	0.00899358	-1.16337	-1.30224	5050376
C5ORF41	0.862377	0.0225452	-1.03911	-1.30252	6860228
CDC25C	0.767781	0.00945923	-1.05259	-1.30268	4200451
RERE	0.508795	0.00784897	-1.10402	-1.3027	10008
CEP152	0.638061	0.0247629	-1.09447	-1.30291	990189
TMUB2	0.590386	0.0423828	-1.12022	-1.30293	4280661
C18ORF1	0.431499	0.00589503	-1.12141	-1.30395	3060390
LOC650369	0.690279	0.0274962	-1.08401	-1.30411	1690465
CASP8	0.587751	0.0275654	-1.11009	-1.30412	1050092
LOC645895	0.943439	0.0453265	1.0222	-1.30449	1940709
ZSWIM4	0.612747	0.0142244	-1.09108	-1.30465	1170072
C16ORF86	0.343768	0.00115552	-1.11932	-1.30478	3140653
ANKRD28	0.718462	0.0161855	-1.06884	-1.30489	2760563
LOC100131526	0.140195	0.0030846	-1.22886	-1.30545	2900022
MGEA5	0.883317	0.0123395	-1.03088	-1.30574	6840356
DBP	0.397608	0.00964309	-1.14684	-1.30586	7050458
EGR3	0.659651	0.0297594	-1.09421	-1.30615	2370373
PDCD4	0.985501	0.0245443	-1.00529	-1.30658	3130168
NUP43	0.296251	0.0221247	-1.22445	-1.30661	70593
C11ORF54	0.23629	0.00157837	-1.16447	-1.30677	3360370
TMEM159	0.480004	0.0045342	-1.10313	-1.30678	2000431
COMMD6	0.45773	0.0333372	-1.15956	-1.30695	4260484
LOC388556	0.371022	0.0114714	-1.16483	-1.30702	7550750
THBS3	0.356773	0.00230476	-1.1295	-1.30717	1260039
LOC646688	0.959568	0.00678266	-1.01094	-1.30738	5490202
C7ORF47	0.505453	0.0130578	-1.11695	-1.30789	1240592
C6ORF130	0.7113	0.0131004	-1.06879	-1.30792	780187
MRFAP1	0.458806	0.0105417	-1.12627	-1.30801	2340372
DPM3	0.570233	0.029805	-1.11813	-1.30817	2850520
N4BP2L2	0.486072	0.0131484	-1.1227	-1.30841	7200097
PARP3	0.565797	0.00916562	-1.09467	-1.30845	6130615
HECA	0.91975	0.0184559	-1.02411	-1.30853	610367
LOC124220	0.72365	0.00834839	-1.06085	-1.30869	1470014
LOC643949	0.306369	0.042935	-1.25883	-1.30878	4290349
PTTG3P	0.633345	0.0409439	-1.10929	-1.30939	5960224
SEPT3	0.358479	0.0152272	-1.18061	-1.30987	4890021
DNAH1	0.51493	0.0249328	-1.1291	-1.3099	4900612
C1ORF57	0.19764	0.0051797	-1.22078	-1.31016	3460056
ZNF548	0.514387	0.00930036	-1.10699	-1.31029	2810100
SYF2	0.645478	0.00460913	-1.07013	-1.31045	4670241
CD72	0.987921	0.029625	1.00473	-1.31064	4200546
BRE	0.757513	0.0428799	-1.07501	-1.31066	4060292
STAMBP	0.921495	0.0329653	-1.0267	-1.31078	4880671
UBXN1	0.779013	0.00574952	-1.04766	-1.31104	6290068
PRR7	0.731528	0.0133146	-1.06451	-1.31175	60653
ZNF671	0.791048	0.0292746	-1.06053	-1.31185	6450133
CASP4	0.501868	0.0494174	-1.15862	-1.31197	3850021
UBXN4	0.982075	0.0216047	-1.00627	-1.31214	1450537
GLCCI1	0.756218	0.0158263	-1.06173	-1.3132	5290079
LOC649548	0.252501	0.00739805	-1.20937	-1.31359	4390524
NLGN2	0.534454	0.00650715	-1.0977	-1.31372	4830477
XPNPEP3	0.985501	0.0293275	1.00566	-1.31385	2100309
C17ORF95	0.50823	0.00450292	-1.09811	-1.3142	5090717
STK16	0.431334	0.00153356	-1.10158	-1.31437	2690102
CLDN12	0.506085	0.0264356	-1.13678	-1.31438	1070133
LOC100130053	0.698726	0.0308707	-1.08652	-1.31449	4890519
LOC100130624	0.41918	0.0283947	-1.17481	-1.31477	7210593
CHD2	0.49244	0.00954924	-1.11637	-1.31503	7040240
SP110	0.537877	0.0283063	-1.12854	-1.31509	5870184
BACH2	0.794578	0.00649737	1.04544	-1.31518	7650440
HEBP1	0.226781	0.00473119	-1.20692	-1.31545	360689
MXI1	0.717353	0.00916562	-1.06438	-1.31553	2490463
STAMBP	0.757265	0.0253882	-1.06795	-1.31586	1740364
TADA3	0.34178	0.00443352	-1.15266	-1.31588	7210162
TRIM69	0.514822	0.0146374	-1.11826	-1.31592	1470025
BRSK1	0.474511	0.0171028	-1.13717	-1.31601	4890598
POLG2	0.379993	0.00311001	-1.13123	-1.31645	4230133
FDPS	0.966293	0.0284599	1.0116	-1.31673	6900398
RDH14	0.973837	0.0175114	-1.00841	-1.31704	6110739
SUPT3H	0.378919	0.0143095	-1.17414	-1.31723	4540543
ICAM3	0.732605	0.0283025	-1.07594	-1.31766	5550278
ZC3HAV1	0.595259	0.0136674	-1.09795	-1.31821	6620750
TAF1D	0.590945	0.00882681	-1.09158	-1.31824	6580075
HS.13291	0.602355	0.0146374	-1.09788	-1.31833	4480537
PAN3	0.636583	0.000461748	-1.05175	-1.31841	3310674
CCBE1	0.47014	0.0147483	-1.13528	-1.31853	3370300
SYPL1	0.763232	0.044072	1.07607	-1.31866	1190452
OPLAH	0.595371	0.0455411	-1.12658	-1.31879	5050537
LOC645693	0.454477	0.00849603	-1.12687	-1.31899	5570634
DPF2	0.555091	0.0178507	-1.11402	-1.319	3890274
HS.126768	0.712973	0.0121157	-1.06947	-1.3191	4200463
LOC146439	0.485723	0.0053125	-1.10822	-1.31918	7560376
C9ORF5	0.985203	0.0102289	-1.00484	-1.31942	2940687
TMEM59	0.609916	0.00835936	-1.08704	-1.31943	10725
PPFIBP2	0.278643	0.00379622	-1.17903	-1.31948	6900053
CDRT4	0.764282	0.0106979	-1.05699	-1.31953	5050148
TMEM123	0.66589	0.0168298	-1.08516	-1.31954	4610102
USP37	0.608361	0.0250532	-1.10744	-1.3197	4150711
HS.554324	0.975689	0.0323064	-1.00893	-1.32025	580102
RNFT1	0.973837	0.00473119	-1.00686	-1.32043	780608
TMEM194	0.620992	0.0132682	-1.09227	-1.32045	1110494
SEPT6	0.384098	0.0212356	-1.18633	-1.32046	6270020
BBS2	0.32117	0.0114926	-1.19234	-1.3205	870671
SERF2	0.72365	0.00882311	-1.06334	-1.3207	1580309
C16ORF63	0.396107	0.00715063	-1.14671	-1.32074	6520497
CDC14B	0.343768	0.00318811	-1.14613	-1.32119	540113
INPP4B	0.871007	0.0342847	1.04249	-1.32151	4860762
KLHL24	0.89239	0.0284455	-1.03478	-1.32163	6620201
LOC391126	0.80146	0.0353809	-1.06186	-1.32165	3930239
RNF122	0.701199	0.023479	-1.08264	-1.32174	130605
LOC731985	0.452187	0.0197395	-1.15156	-1.32198	2760475
PPA2	0.853914	0.00990115	-1.03716	-1.32262	460630
KCTD18	0.787249	0.00251455	-1.04125	-1.32301	3140048
MAGED1	0.965963	0.0142194	-1.01049	-1.32303	460113
LOC100131187	0.484834	0.0188193	-1.13812	-1.32304	2970333
LOC283788	0.835366	0.0274308	-1.0496	-1.3231	5560523
LYRM5	0.387806	0.0129202	-1.16862	-1.32311	10435
FLJ16686	0.582457	0.0266181	-1.11671	-1.32313	6330301
DDT	0.487842	0.0157942	-1.1325	-1.3234	2360593
ZFAND1	0.565797	0.0147106	-1.1079	-1.32341	7000037
AKR7A2	0.75276	0.0294953	-1.07302	-1.32362	6180681
PFKP	0.610375	0.00349744	-1.07583	-1.32365	2360452
MFSD11	0.305614	0.0128772	-1.20803	-1.32391	3940593
FAM134B	0.454477	0.0054995	-1.11959	-1.3241	270114
AZI2	0.453379	0.00687666	-1.12473	-1.32416	5490348
LOC197135	0.459103	0.00219776	-1.10191	-1.32432	4230056
MGC29506	0.595371	0.039743	-1.12455	-1.32449	770682
LOC100130775	0.54627	0.0359028	-1.13715	-1.32501	4570301
HLTF	0.461671	0.0217351	-1.15206	-1.3253	4480520
CCDC23	0.409504	0.0238098	-1.17689	-1.32542	630086
RAB5B	0.718187	0.0130768	-1.07023	-1.32569	2850626
BTAF1	0.704827	0.0294946	-1.08711	-1.32604	2070209
LPIN2	0.606097	0.0428661	-1.12434	-1.3265	510224
LOC374443	0.62336	0.00362495	-1.07482	-1.32659	4010681
LOC440280	0.995742	0.00401757	-1.00111	-1.32681	2850068
P4HTM	0.129072	0.00183667	-1.23206	-1.32717	2760301
DCDC2B	0.496659	0.00474389	-1.10558	-1.32749	2120113
UBE2H	0.519685	0.00218824	-1.0879	-1.32784	4900746
APPBP2	0.658071	0.0173428	-1.09028	-1.32796	5270333
S100A6	0.987743	0.0201421	1.0048	-1.32799	2810315
COPA	0.80136	0.0145225	-1.0526	-1.32812	4150500
TAGLN	0.658588	0.00599789	-1.07455	-1.32842	650678
PCMTD2	0.642398	0.0105139	-1.08563	-1.32881	730673
SLC15A4	0.27954	0.0146227	-1.23521	-1.32969	6650465
SNRK	0.261281	0.00749226	-1.21674	-1.32987	5820338
LOC646527	0.475886	0.0188193	-1.14494	-1.33009	6520273
DBNDD2	0.42723	0.0175114	-1.16259	-1.33039	6420168
ERCC5	0.705694	0.00458278	-1.06209	-1.33042	5820343
CD4	0.40895	0.0255211	-1.18299	-1.33068	6770711
CD28	0.591833	0.0102551	-1.0972	-1.33112	4890722
UFSP2	0.654001	0.00855916	-1.08096	-1.33141	4250288
PMPCB	0.726799	0.00503515	-1.05866	-1.33161	4220707
TMEM9	0.142278	0.00213625	-1.23158	-1.3318	1010110
KIAA1267	0.429488	0.0157924	-1.1592	-1.3318	1580338
DTWD2	0.840439	0.0164908	-1.04454	-1.33181	2940372
DIXDC1	0.532238	0.0389477	-1.14725	-1.33227	6760451
MCL1	0.886612	0.0384547	-1.04041	-1.33232	7380100
POFUT1	0.667744	0.0134659	-1.08391	-1.33236	290348
KIAA1370	0.476466	0.00619434	-1.1182	-1.33237	4180142
RNF113A	0.52329	0.0154253	-1.12335	-1.33246	6940196
CASP9	0.629215	0.00484011	-1.07885	-1.33298	4280735
NFATC1	0.936486	0.0134858	1.02041	-1.33313	940725
TRAPPC2	0.713417	0.0137149	-1.07376	-1.33314	6060148
C6ORF57	0.591833	0.0198161	-1.11094	-1.33321	2570068
ARMCX2	0.45773	0.0173859	-1.15018	-1.3333	3930201
HS.126245	0.408901	0.0156448	-1.16705	-1.33354	6370082
FAM119B	0.641004	0.0291297	-1.10646	-1.33395	870056
EDG1	0.837592	0.0186069	-1.04686	-1.33417	160754
MIOS	0.60217	0.0044352	-1.08304	-1.33425	2750544
HS.535392	0.631937	0.0190466	-1.1003	-1.3347	2940341
VAMP4	0.822684	0.0146324	-1.04872	-1.33476	7100253
GMPR2	0.360642	0.00342572	-1.14784	-1.33491	5090392
C2ORF56	0.288488	0.000611248	-1.1391	-1.33524	620228
ZNF419	0.66589	0.00664297	-1.07537	-1.33556	7320148
JMJD1A	0.903062	0.0119045	-1.02795	-1.33565	1240504
CD53	0.295263	0.0117156	-1.21679	-1.33612	520678
KDELR1	0.610287	0.0361413	-1.12162	-1.33615	2510209
FCF1	0.399839	0.0103312	-1.16108	-1.33633	1990402
FAM13A	0.688655	0.0372813	-1.09959	-1.3364	4540376
LRG1	0.414069	0.00816966	-1.14694	-1.33666	6660162
AIG1	0.475467	0.00980666	-1.13059	-1.33693	3940056
ARID3A	0.633345	0.0420891	-1.11921	-1.33749	6510553
LOC100188949	0.50322	0.0268198	-1.14754	-1.33753	1010707
ZNF337	0.454477	0.00517309	-1.12284	-1.3377	780324
LOC402175	0.530352	0.00892172	-1.11123	-1.33776	520468
RPL28	0.334691	0.00617463	-1.17564	-1.3379	3520121
OXSM	0.955477	0.0170046	-1.01523	-1.33797	3710746
RFNG	0.294945	0.0132102	-1.22576	-1.33846	2070376
TMEM49	0.608361	0.00416458	-1.08182	-1.33886	6280672
TSPAN5	0.892275	0.0376602	-1.03877	-1.33889	4900168
UBE2E2	0.0725001	0.000958335	-1.25263	-1.33904	5270021
TFB1M	0.893459	0.0300464	-1.03665	-1.3392	2340626
TMEM45A	0.72514	0.00568552	-1.06168	-1.33926	6280520
LANCL1	0.427894	0.00615871	-1.13739	-1.33957	2450612
FAM115A	0.854723	0.0202528	-1.04415	-1.33959	4540600
ENPP2	0.570645	0.0286494	-1.12786	-1.33962	2490152
RLF	0.662437	0.0147128	-1.08919	-1.33967	520309
CUL4B	0.565797	0.0108146	-1.10665	-1.33994	5860368
LOC728059	0.81841	0.0344342	1.05975	-1.34022	4040519
NSMCE1	0.917198	0.0229791	-1.02812	-1.34035	2940020
TMEM43	0.539634	0.0103321	-1.11297	-1.34128	2510392
PSAP	0.62554	0.0424846	-1.12339	-1.34154	7650333
GAPDH	0.512201	0.00771613	-1.11393	-1.34172	2640048
VPS33B	0.293489	0.000670717	-1.14054	-1.34192	6330243
STX4	0.72365	0.0095754	-1.06815	-1.34222	7380164
LOC100133516	0.712801	0.00828101	-1.0694	-1.3423	1190259
MAP3K4	0.622803	0.0137954	-1.09837	-1.3424	7320731
USP36	0.809928	0.0351664	-1.0628	-1.34261	7160612
RORA	0.419591	0.00798845	-1.14761	-1.34306	3940703
PQLC3	0.808602	0.0119781	-1.05111	-1.34371	7000382
P2RX7	0.998306	0.0147106	1.0004	-1.34375	3370086
PFDN5	0.314049	0.00607769	-1.18669	-1.344	4220630
LOC727865	0.69219	0.027867	-1.09346	-1.3444	7050079
RNF149	0.478266	0.0137362	-1.13999	-1.34443	990735
LOC730288	0.380061	0.0314354	-1.21993	-1.34445	2640358
OCIAD1	0.846876	0.0364719	-1.05235	-1.34456	4810739
NR4A2	0.981524	0.0315206	-1.00772	-1.34456	650639
TRAF5	0.710285	0.0147758	-1.07825	-1.34512	7610598
BNIP3L	0.894683	0.00418977	1.0259	-1.3452	620047
C15ORF63	0.996163	0.00985484	1.00118	-1.34528	6660332
LOC100128975	0.380067	0.0172409	-1.19357	-1.34571	650162
PLEKHG2	0.718187	0.00160167	-1.0528	-1.34592	1690170
SNHG6	0.606762	0.00909222	-1.09552	-1.34597	5720520
UBL3	0.795078	0.0167697	-1.05836	-1.34649	6620538
CCDC125	0.996243	0.0112022	1.00105	-1.3467	650564
RGS10	0.672476	0.031148	-1.10239	-1.34679	3830092
BSPRY	0.80535	0.0226963	-1.05906	-1.34694	5560050
B3GALT4	0.591833	0.00379622	-1.08576	-1.34717	2510161
GNE	0.844391	0.0150996	-1.04472	-1.34749	6060209
TMEM167B	0.586767	0.0193404	-1.11598	-1.34754	3130241
RNF5P1	0.470101	0.0124409	-1.14203	-1.34764	3450377
LOC283174	0.565797	0.0184513	-1.12059	-1.3478	4640369
FBXO34	0.658872	0.014162	-1.09124	-1.3483	2350754
KIAA1751	0.93547	0.0271914	1.02484	-1.34862	5570593
ANKRD30B	0.744359	0.0208486	-1.07439	-1.34867	1770273
GLG1	0.884054	0.022924	-1.03883	-1.34904	2030376
C10ORF104	0.602385	0.00470184	-1.08706	-1.34909	7210300
LOC731007	0.926188	0.00413535	-1.01947	-1.3491	1850402
C9ORF127	0.543756	0.0107369	-1.1151	-1.34916	3610280
PLAG1	0.370404	0.00221803	-1.14088	-1.34925	6770497
ZFAND2A	0.809928	0.0267833	-1.06013	-1.34948	870379
FAM108A2	0.359321	0.0114595	-1.19116	-1.34968	4850452
ZNF160	0.46965	0.00868754	-1.13426	-1.3499	6980474
FAM26F	0.226781	0.0138513	-1.27865	-1.34997	6590646
LOC653438	0.40895	0.0131768	-1.16883	-1.35026	4010438
LOC729279	0.430792	0.0164445	-1.16908	-1.35131	20435
TMEM66	0.987415	0.0317617	1.00576	-1.35232	6280270
CD55	0.433208	0.0062087	-1.14005	-1.35289	830274
ECH1	0.683097	0.0128054	-1.08469	-1.35302	5360553
C14ORF132	0.295263	0.00460705	-1.19194	-1.3531	730358
CHCHD7	0.361249	0.00815804	-1.18025	-1.3532	5220504
ZC3H3	0.561466	0.0310191	-1.13842	-1.35324	4760538
UBAC2	0.886419	0.0176387	-1.0367	-1.3535	6580521
FAM190B	0.400757	0.00879198	-1.16373	-1.35404	4920327
C10ORF58	0.335709	0.00362057	-1.16621	-1.35453	5960168
PRRG2	0.327472	0.00260173	-1.16026	-1.35456	3060605
HS.213541	0.537877	0.00320127	-1.09624	-1.35465	2940452
SEC31B	0.142278	0.00123761	-1.22593	-1.35479	6550253
ADM2	0.645478	0.0282527	-1.11057	-1.35497	3610626
NBL1	0.676337	0.0180473	-1.09273	-1.35568	7100010
LOC731542	0.823805	0.0146585	-1.0511	-1.35653	3520315
ING2	0.854652	0.00813714	-1.03913	-1.35677	7160025
WDR13	0.757812	0.00935703	-1.06267	-1.35687	2190364
FBXO11	0.79212	0.00828101	-1.05345	-1.35694	2100427
TP53AP1	0.354008	0.00495476	-1.16974	-1.35708	3850026
DDX50	0.705694	0.0171028	-1.08391	-1.35714	430577
CYB5D2	0.479273	0.00824517	-1.13184	-1.35757	2630333
LOC441019	0.292582	0.0097148	-1.22698	-1.35778	6860162
LOC729852	0.809856	0.00615871	-1.04714	-1.35798	6280678
RGS10	0.145648	0.00225018	-1.24855	-1.35822	1440209
C12ORF76	0.604239	0.012048	-1.10451	-1.35837	2510181
IL17RD	0.569547	0.00490602	-1.09685	-1.35841	4060017
RAB8B	0.475886	0.0270139	1.16864	-1.35842	1740497
MYL5	0.459103	0.00697353	-1.13521	-1.35954	6110577
LOC202781	0.809928	0.0235532	-1.06019	-1.35992	6280102
C1QTNF6	0.379993	0.00342604	-1.15072	-1.36001	1010446
MXI1	0.489778	0.0134858	-1.14148	-1.36053	3390241
C13ORF15	0.955985	0.0341302	1.01827	-1.36092	160242
RAB24	0.335709	0.0128657	-1.21235	-1.36113	5910300
CD247	0.740406	0.00760139	-1.06486	-1.3614	6290400
OBFC2A	0.516484	0.0126911	-1.12975	-1.36194	4260253
SMYD2	0.496659	0.00346792	-1.10973	-1.3621	5960053
EIF4EBP3	0.214885	0.00180742	-1.20648	-1.36219	1850360
VEGFB	0.367286	0.00129828	-1.13518	-1.36242	5890288
ATG12	0.6862	0.0140905	-1.08773	-1.36302	1410348
INDO	0.146653	0.0338971	-1.42637	-1.36327	380259
LOC100131672	0.300575	0.0112666	-1.2278	-1.36351	3930370
CTBS	0.511177	0.0063509	-1.11703	-1.36355	60504
SORL1	0.449754	0.0246562	-1.17893	-1.36376	6940039
CD247	0.788076	0.00744573	-1.05429	-1.36377	3890689
VCPIP1	0.546249	0.0125295	-1.12244	-1.36393	4040450
TBC1D22A	0.658496	0.00568552	-1.0813	-1.36481	5490523
LETMD1	0.389055	0.0059683	-1.16357	-1.36487	2570435
OXR1	0.996163	0.0239896	-1.00142	-1.36487	730291
GLA	0.533904	0.0216293	-1.14052	-1.36536	60630
CLUAP1	0.406854	0.00256678	-1.13428	-1.36571	6980477
RPL21	0.52938	0.0205377	-1.1407	-1.36585	4920070
EDEM1	0.546778	0.0110425	-1.1199	-1.36587	2030292
PKIA	0.846086	0.0194238	1.04862	-1.36611	510435
MGC18216	0.274231	0.00734525	-1.23083	-1.36675	6400639
SKAP1	0.996243	0.0146225	1.00125	-1.36706	4220053
LOC100128936	0.947926	0.00471803	-1.01566	-1.36735	3610053
ZC3H11B	0.406854	0.00493539	-1.14906	-1.36745	70047
HOOK2	0.313583	0.00258229	-1.1725	-1.36751	1710520
HS.561747	0.929719	0.0150092	-1.02452	-1.36764	3370037
CDAN1	0.898127	0.0223693	-1.03564	-1.36831	5910445
SP140	0.788076	0.0302784	-1.07158	-1.36853	870193
FDFT1	0.823215	0.00405516	1.04236	-1.36874	2360630
MVP	0.435321	0.0194665	-1.17977	-1.36885	160291
LOC728060	0.36683	0.04617	-1.26796	-1.36887	5270538
TCTEX1D2	0.618547	0.00742947	-1.09505	-1.36929	7150433
RPL12	0.663003	0.00868873	-1.08728	-1.36962	7550458
FAM125B	0.43823	0.00974183	-1.15627	-1.37024	650619
NUDT2	0.390274	0.0131118	-1.19049	-1.37036	2750035
ZNF189	0.691165	0.00138474	-1.06005	-1.37037	630603
FAM139A	0.570832	0.00420148	-1.09694	-1.37081	2630544
LOC100128084	0.629821	0.0206079	-1.11272	-1.37116	4280309
FKBP14	0.402896	0.0107441	-1.1761	-1.3712	4150753
RNMT	0.691122	0.00305836	-1.06761	-1.37121	4850176
HS.194225	0.334643	0.00285347	-1.16807	-1.37137	3360446
TMEM156	0.769311	0.0348304	-1.08103	-1.37167	2000364
LOC388339	0.554476	0.00337753	-1.09776	-1.37195	6330408
CHMP5	0.393285	0.0419694	-1.24373	-1.37218	7650347
LOC648470	0.432864	0.0121768	-1.16599	-1.37229	1450136
AKR7A3	0.436987	0.00129138	-1.11406	-1.37258	70484
MAX	0.509223	0.0145279	-1.14049	-1.3729	4640220
P4HTM	0.610375	0.0206984	-1.11844	-1.37329	5220398
ZNF518B	0.354008	0.000960406	-1.13682	-1.37345	1050132
FOXO4	0.431499	0.00684688	-1.15074	-1.37353	4480575
STAMBPL1	0.742038	0.0287975	-1.08546	-1.37438	7150059
TMEM143	0.296251	0.00139304	-1.16689	-1.37493	6180678
NHLRC3	0.962726	0.00220076	-1.01022	-1.3752	6510598
RAC3	0.315837	0.00256333	-1.17397	-1.3753	5890273
TDP1	0.399839	0.00278594	-1.1431	-1.37553	2060110
CTSB	0.645713	0.0422422	-1.1275	-1.37579	240309
LOC100128505	0.934475	0.0160282	-1.02442	-1.37587	780170
LOC646463	0.96157	0.0292721	-1.01628	-1.37603	6580402
OGT	0.582782	0.0180713	-1.12402	-1.37686	1070300
POLR1E	0.324334	0.00372794	-1.18123	-1.37745	4040504
NPAL3	0.629871	0.00221046	-1.07788	-1.37762	5090739
HS.363526	0.274231	0.0162212	-1.27772	-1.37798	3870025
FCAR	0.745496	0.0129556	-1.0727	-1.37821	4250193
LOC728643	0.484834	0.014554	-1.15209	-1.37872	5390500
BIRC2	0.360642	0.00724347	-1.18891	-1.37895	4920707
MUC1	0.323042	0.0308282	-1.27517	-1.37908	7200601
LOC100133772	0.871001	0.0162146	1.04238	-1.37939	450561
MYO1G	0.701199	0.0228423	-1.09535	-1.37958	3450195
LOC387841	0.975777	0.0360788	-1.01053	-1.37991	1940296
VIPR1	0.272875	0.00654311	-1.23648	-1.38026	2690709
SPG11	0.96148	0.0146379	-1.01447	-1.38058	2100524
ODF2L	0.692519	0.00989625	-1.08356	-1.38061	6840026
FEM1C	0.404306	0.0105901	-1.17957	-1.38091	2000228
RPS4Y2	0.409504	0.0194542	-1.19666	-1.38094	6020273
LOC100133607	0.898747	0.00932026	-1.03081	-1.38099	5090341
ADD3	0.58824	0.0289354	-1.13688	-1.38173	3420747
CORO2A	0.94414	0.0384391	-1.02539	-1.3818	1410609
RPL14L	0.478266	0.00654311	-1.13531	-1.38253	4040451
GNL1	0.406126	0.0123859	-1.18474	-1.38289	6370068
ZNF581	0.406126	0.00687287	-1.16622	-1.38391	3890482
TRIB2	0.946048	0.0418146	-1.02519	-1.38447	2570328
HRSP12	0.236798	0.00517369	-1.24686	-1.38463	6420373
MYC	0.496562	0.0175114	-1.15542	-1.38503	6550600
ADORA2B	0.897411	0.00436783	-1.02811	-1.38562	2060040
FAM127B	0.146653	0.00450822	-1.2978	-1.38613	5810373
ANKMY2	0.807321	0.00240636	-1.04393	-1.38642	4890136
FAM113A	0.445215	0.0125295	-1.16694	-1.38658	290296
FAM110A	0.577464	0.0153491	-1.12451	-1.38678	6400402
PNMA3	0.610375	0.0226929	-1.12453	-1.38688	7320270
C19ORF22	0.441979	0.0119383	-1.16771	-1.38752	150020
USP48	0.432696	0.00280237	-1.13402	-1.38843	6980082
EBI2	0.406126	0.0165437	-1.19866	-1.38856	4040037
MRPL10	0.361249	0.00308819	-1.16646	-1.38882	6180154
MAGED2	0.400757	0.0012868	-1.13081	-1.38886	2320368
TRIM69	0.618491	0.0143095	-1.11218	-1.389	1030379
SQSTM1	0.998306	0.0330117	1.00047	-1.38919	4260044
USP49	0.712801	0.0144572	-1.08609	-1.3894	5550603
RPS4Y1	0.663875	0.00166627	-1.07026	-1.39055	6100687
TCEAL8	0.611217	0.00462394	-1.09397	-1.39085	160474
C17ORF44	0.72365	0.0358686	-1.09998	-1.39089	5810167
FUT11	0.449754	0.0233022	-1.18903	-1.39094	70553
LOC100130154	0.30891	0.00786162	-1.22598	-1.39106	2370167
LOC729009	0.505656	0.0285293	-1.17059	-1.39123	2810463
LOC642828	0.813973	0.0140592	-1.05763	-1.39253	7000059
LOC729742	0.478266	0.0215233	-1.17302	-1.3926	5910484
ZMYM3	0.229803	0.00233777	-1.22555	-1.3927	2340709
DEM1	0.613805	0.00568552	-1.09751	-1.39293	3870450
LOC728537	0.582457	0.00903369	-1.11318	-1.3931	160504
LOC100131609	0.897957	0.00167928	1.02474	-1.39334	1710192
HPCAL4	0.431499	0.0119246	-1.17461	-1.39346	5220524
LOC100132037	0.37899	0.0105941	-1.20072	-1.39353	1110343
HS.279842	0.718698	0.0112829	-1.08084	-1.39386	6960300
ARHGEF7	0.406126	0.0052008	-1.16222	-1.39426	510554
WDR60	0.4695	0.00490602	-1.13598	-1.39483	2600470
SLC15A3	0.132153	0.00516218	-1.32887	-1.39609	4220044
LOC644937	0.47014	0.0126767	-1.16055	-1.3961	5360307
DNASE2	0.525736	0.0063845	-1.12267	-1.39645	6200315
ITGAE	0.188564	0.0113351	-1.32983	-1.39667	4120341
LOC100129657	0.571783	0.0294797	-1.14802	-1.39675	580626
TMEM156	0.371022	0.00861887	-1.1989	-1.39681	3390253
SHROOM4	0.546418	0.0140075	-1.1351	-1.39682	5270064
LOC400027	0.597895	0.0239896	-1.13295	-1.39695	6650164
NLRP8	0.901792	0.0118076	-1.03269	-1.3974	6770326
LOC730994	0.454477	0.00784897	-1.15346	-1.39751	3800273
HAUS4	0.443465	0.00543276	-1.14867	-1.39755	4810112
GLS	0.996714	0.0208575	-1.00095	-1.39792	5570427
ARHGAP15	0.745034	0.00550586	-1.06591	-1.3982	3310463
CA5B	0.561466	0.00611561	-1.11312	-1.39848	1690044
LANCL1	0.511177	0.00322851	-1.11341	-1.39849	4150138
SH2D3C	0.474511	0.00868332	-1.14943	-1.39849	270487
GGPS1	0.820081	0.00413137	-1.04631	-1.39865	1260520
LOC729843	0.505618	0.00731943	-1.1336	-1.39955	3890427
LOC100127983	0.421647	0.0161754	-1.19312	-1.4	6510685
PSAP	0.637047	0.0391355	-1.13546	-1.40024	6200086
LOC646785	0.554363	0.0130208	-1.13215	-1.40027	1170551
TCEAL8	0.753094	0.00912427	-1.07032	-1.40048	7550468
DGKA	0.475886	0.0337809	-1.19613	-1.40087	3170020
LOC387825	0.632381	0.0294559	-1.12914	-1.40089	2230767
ARHGAP9	0.62515	0.0473355	-1.14684	-1.40105	110180
IL10RB	0.831083	0.0123888	-1.05235	-1.40122	5670719
LOC550643	0.574538	0.0108056	-1.12148	-1.40123	1440753
IFI27L2	0.387978	0.027877	-1.24295	-1.4016	6940561
ZC3H7A	0.22476	0.000701345	-1.1938	-1.4017	4830050
LOC441054	0.700224	0.00335186	-1.07156	-1.40171	4200180
LOC647030	0.473377	0.00572984	-1.14064	-1.40228	290180
PCCA	0.157221	0.00129766	-1.24614	-1.40238	4730309
LOC728620	0.555186	0.00777882	-1.12076	-1.40297	60753
SCAMP1	0.534814	0.00592331	-1.12043	-1.40307	1050544
FLJ36131	0.442345	0.0104881	-1.16946	-1.40324	3290537
RNF19A	0.98506	0.00357349	-1.0052	-1.40344	4590408
LOC253039	0.522226	0.0119682	-1.14035	-1.40353	5390553
LOC728661	0.886718	0.0302464	-1.04515	-1.40385	5550592
LOC729208	0.354008	0.021788	-1.25317	-1.40391	4640291
KHNYN	0.323042	0.00517401	-1.20528	-1.405	4640639
C5ORF21	0.629264	0.00771668	-1.10174	-1.40503	4860379
WNT10A	0.86771	0.00601769	1.03864	-1.40507	2710343
KBTBD3	0.475122	0.00420148	-1.13356	-1.40531	5910274
HS.572538	0.484834	0.00223778	-1.11746	-1.40554	3400301
C4ORF47	0.652223	0.0130911	-1.10513	-1.40555	1850066
LOC727826	0.56325	0.0191582	-1.14079	-1.4057	7100523
C8ORF37	0.623485	0.0182263	-1.12091	-1.40601	5360390
GMFG	0.705194	0.00678266	-1.07998	-1.4063	3370452
LOC388532	0.406126	0.00169818	-1.13983	-1.40697	2900470
TMEM194A	0.839305	0.00130927	-1.03574	-1.40761	870767
SLU7	0.419069	0.00263347	-1.14357	-1.40789	50475
PDE6B	0.417508	0.00124951	-1.12888	-1.40826	3850474
NARF	0.455502	0.00567455	-1.14818	-1.40847	2360491
KIAA0895L	0.439832	0.00188537	-1.12989	-1.40867	580463
SLAMF6	0.790116	0.0351869	-1.08047	-1.40891	7200743
LOC647285	0.419069	0.00612913	-1.16604	-1.40912	6040110
[truncated: 960 more rows]
